# Supplementary material for: Modulation of Global Transcriptional Regulatory Networks as a Strategy for Increasing Kanamycin Resistance of the Translational Elongation Factor-G Mutants in Escherichia coli
Source: G3 (Bethesda). 2017 Oct 18;7(12):3955–66. doi: 10.1534/g3.117.300284 (PMC5714492; doi:10.1534/g3.117.300284)
Supplement: Supplementary file 1 [file 3955FileS1.xlsx]

## Sheet: Info
# This file contains log2 fold changes of all genes in the different kanamycin resistant mutants (calculated wrt the wildtype).
# Each mutant has its own sheet.
# List was produced using edgeR topTags function.
# List of de genes can be found by using a cutoff of 0.001 on the FDR column of these lists.
# Genes are ordered by FDR
Name of sheet	Mutant
fusA	FusAA608E
fusA-cpxA	FusAA608E-CpxAF218Y
fusA-cyaA	FusAA608E-CyaAN600Y
fusA-rpoD	FusAA608E-RpoDL261Q
fusA-topA	FusAA608E-TopAS180L
cpxA	CpxAF218Y
cyaA	CyaAN600Y
rpoD	RpoDL261Q

## Sheet: fusA
genes	logFC	logCPM	PValue	FDR
fliC	-3.33354	11.2255	3.35335e-75	1.35542e-71
tsr	-3.21832	8.66467	6.81463e-61	1.37724e-57
cheA	-2.64042	7.65456	2.70666e-37	3.64678e-34
tap	-3.44614	6.75835	6.48033e-34	6.54837e-31
cheY	-3.18738	6.05343	4.05591e-29	2.91455e-26
tar	-3.33	7.13203	4.46858e-29	2.91455e-26
yhjH	-3.42314	5.98234	5.04747e-29	2.91455e-26
flgL	-2.1315	7.83295	2.88182e-26	1.45604e-23
cheZ	-3.06311	6.08619	1.21453e-24	5.45459e-22
motA	-2.29648	6.94795	2.49275e-23	1.00757e-20
flgK	-1.78483	8.47123	3.21715e-22	1.18216e-19
cheW	-2.56253	6.15387	1.54026e-21	5.1881e-19
cheR	-3.02511	5.43497	2.00584e-19	6.23661e-17
cydX	-2.09235	7.06042	1.57482e-18	4.54673e-16
nanA	2.34159	6.15815	5.78245e-16	1.55818e-13
cheB	-2.71504	5.44699	9.39928e-14	2.37449e-11
yddA	2.36864	4.78233	5.18905e-13	1.23377e-10
entE	2.44895	5.28144	5.50474e-12	1.23612e-09
cirA	2.46449	6.46624	5.86356e-12	1.2474e-09
leuB	2.12694	5.74572	9.66107e-12	1.9525e-09
yjjL	-1.64204	6.21195	1.44034e-11	2.77232e-09
fiu	2.07542	6.08533	5.7509e-11	1.03481e-08
nrdD	-1.63124	7.83428	5.88834e-11	1.03481e-08
carB	-1.34509	7.38436	9.09384e-11	1.53155e-08
ilvM	2.34137	4.61673	2.45565e-10	3.97029e-08
entC	3.13286	5.04952	8.68532e-10	1.35023e-07
fliD	-1.3138	7.51579	9.11201e-10	1.3641e-07
motB	-2.26765	6.46765	2.00847e-09	2.89937e-07
cydA	-1.51491	10.0815	2.53819e-09	3.53771e-07
nanT	2.33759	5.03643	4.0888e-09	5.50897e-07
flu	-1.38926	8.69491	4.94684e-09	6.45004e-07
cydB	-1.37418	9.72042	7.04804e-09	8.90255e-07
fliS	-1.4367	5.82937	7.27636e-09	8.91243e-07
stpA	-1.85568	5.7116	9.57496e-09	1.11756e-06
fliT	-1.59399	5.44221	9.677e-09	1.11756e-06
ilvD	1.12197	6.91033	1.90123e-08	2.13466e-06
yddB	1.53078	5.6549	2.02233e-08	2.20926e-06
fes	2.52332	3.65617	2.12997e-08	2.26561e-06
kdpA	-2.1862	3.48335	2.38486e-08	2.4717e-06
cspC	-1.06153	9.34163	3.55327e-08	3.59058e-06
ompX	-0.933704	11.2396	3.65994e-08	3.60817e-06
pta	-0.908167	10.6416	6.27076e-08	6.00962e-06
yagF	1.96084	5.25889	6.39322e-08	6.00962e-06
yodB	2.31089	4.48063	7.14527e-08	6.56391e-06
fdnG	-1.88947	9.75211	1.20281e-07	1.05937e-05
lpp	-0.963189	12.5897	1.20562e-07	1.05937e-05
pflB	-1.4515	12.3058	3.04795e-07	2.62124e-05
flgG	-1.05691	8.75836	3.60395e-07	3.03483e-05
leuC	1.41796	5.9883	4.10522e-07	3.35748e-05
napD	-2.05701	5.97737	4.15324e-07	3.35748e-05
leuA	1.50986	5.99852	4.31779e-07	3.42206e-05
fimA	-0.922719	7.88029	5.55048e-07	4.27519e-05
ilvX	2.79251	2.82965	5.60577e-07	4.27519e-05
sucD	1.19838	7.07952	5.97166e-07	4.4699e-05
flxA	-2.10443	5.64909	8.83089e-07	6.43715e-05
menC	-0.891861	7.15898	8.91837e-07	6.43715e-05
ldtE	1.34987	5.21886	1.1042e-06	7.83014e-05
fepA	1.72518	5.55003	1.34258e-06	9.3564e-05
rrrQ	6.87306	2.34306	1.52101e-06	0.000104202
fdnI	-1.73505	6.39199	1.61446e-06	0.000108761
nikA	-1.93498	6.41981	1.75815e-06	0.000116499
glyA	-0.757843	8.12072	2.31351e-06	0.000150826
sucC	1.17335	7.30721	2.6065e-06	0.00016723
eno	-0.732598	11.5561	2.86547e-06	0.000180036
lpd	-0.70488	12.187	2.89518e-06	0.000180036
yqaE	-2.02249	3.33035	3.74035e-06	0.000229068
glmS	-0.859448	9.8983	4.19544e-06	0.000253104
ybgE	-1.05736	6.97836	4.47846e-06	0.000265684
yghJ	-1.11343	9.13013	4.53542e-06	0.000265684
mqo	1.49422	5.70873	4.89007e-06	0.000282366
aceF	-0.792275	12.9926	5.39704e-06	0.000307251
fepD	1.75814	4.20063	5.60667e-06	0.000314752
lldD	1.99766	3.90041	7.50934e-06	0.000415791
ilvE	0.881356	6.60039	8.2591e-06	0.000451125
menB	-0.732087	7.53501	8.37746e-06	0.000451489
yncJ	1.98302	2.69199	9.17548e-06	0.000487991
narJ	-2.37924	6.84344	9.33125e-06	0.00048983
fepB	1.53161	4.60241	9.79835e-06	0.000507755
tnaA	3.30651	5.91928	1.10532e-05	0.00056553
rpiA	-1.04276	7.48848	1.15244e-05	0.00058227
yecJ	1.29555	4.05665	1.23243e-05	0.000614999
dsdA	2.49881	5.98972	1.2609e-05	0.000615926
pstC	-1.25754	4.27709	1.26477e-05	0.000615926
ompW	-1.63976	4.89854	1.30194e-05	0.000626483
arpA	1.68837	4.45505	1.48712e-05	0.000707168
ynjE	-1.62163	6.26991	1.66736e-05	0.00078366
narG	-2.51692	11.5391	1.73924e-05	0.000808049
yhbU	-2.35697	7.03868	1.76604e-05	0.000811176
narI	-2.36108	6.12683	2.0672e-05	0.000930623
ompC	-0.736345	13.1637	2.08738e-05	0.000930623
fhuC	1.16337	6.32654	2.09517e-05	0.000930623
ttdT	1.10423	5.48517	2.25093e-05	0.000988942
yhcH	1.96715	4.17945	2.35035e-05	0.00102152
yhjG	-1.8298	5.82003	2.47383e-05	0.00106375
ychH	-1.94007	5.20875	2.70641e-05	0.00115151
codA	-0.799243	6.29928	2.75655e-05	0.00116062
pykF	-0.674399	10.1592	3.61888e-05	0.00150799
ompA	-0.630068	13.3194	3.86256e-05	0.00159311
treA	1.97975	3.89487	3.98112e-05	0.00161187
narH	-2.26917	8.85869	3.9878e-05	0.00161187
aer	-1.29485	5.08525	4.25543e-05	0.00170302
lysU	-1.001	8.606	4.57539e-05	0.00181311
yhcC	-1.58014	4.31926	4.70136e-05	0.00184494
recX	1.40469	4.18606	4.90899e-05	0.0019079
fhuD	1.17087	6.27309	5.01566e-05	0.00193079
napF	-1.62738	7.28075	5.8152e-05	0.00221746
narK	-2.16513	10.2408	5.90253e-05	0.00222972
ydhS	1.51762	4.17257	5.97294e-05	0.00223543
thrL	-1.96866	2.95129	6.6451e-05	0.00246417
maeB	1.05091	7.09981	7.23566e-05	0.00265878
fdnH	-1.53006	7.42728	7.42696e-05	0.00270448
carA	-1.13492	6.4416	7.98172e-05	0.00287035
purA	-0.841153	9.59059	8.02448e-05	0.00287035
nanK	2.19665	4.00881	8.10108e-05	0.00287233
phoU	-1.10388	5.78325	8.64577e-05	0.00302938
leuD	1.30978	5.11087	8.69391e-05	0.00302938
pheA	0.740296	6.82619	8.8107e-05	0.00304383
glnB	-0.743463	5.81387	9.19784e-05	0.00315065
entF	1.15847	5.22052	9.29157e-05	0.00315601
nrdB	-0.760597	7.98538	0.000100842	0.0033967
flgI	-0.86678	7.76038	0.000106756	0.00356619
bluF	1.80361	4.19034	0.000110153	0.0036347
fliJ	-0.969423	5.93016	0.000110606	0.0036347
yfhR	1.57295	4.14134	0.000118013	0.00384684
fliK	-0.875854	6.73754	0.000119375	0.00386009
ptsH	-0.674744	10.0001	0.000126746	0.00406592
flgH	-0.815056	7.50486	0.000128196	0.00408007
grcA	-1.33277	9.53917	0.000131241	0.00413831
ycgJ	-0.957689	5.00286	0.000132074	0.00413831
yfiM	1.1015	6.31217	0.000134561	0.00416981
hokA	1.9097	4.96281	0.000135142	0.00416981
yghA	1.78251	2.89246	0.000142525	0.00436428
fepG	1.40406	4.05324	0.000145696	0.00442785
fhuA	1.19957	9.52906	0.000152749	0.00460755
gatD	2.54013	6.12866	0.000159121	0.0047642
napA	-1.57235	9.11028	0.000162073	0.00481691
pflA	-0.993434	6.27826	0.000163354	0.00481953
pstB	-0.934942	5.60551	0.000166979	0.00488565
ecnA	1.02312	5.427	0.000169027	0.00488565
ynfK	-1.40054	6.8674	0.000170877	0.00488565
dppD	1.6039	3.46656	0.000171536	0.00488565
xylR	0.872161	5.22361	0.000172708	0.00488565
tpiA	-0.941728	9.44761	0.000172847	0.00488565
yfcE	-0.818333	5.59733	0.000174147	0.00488822
gnd	-0.602823	10.261	0.000190561	0.00527622
ygiB	0.626081	7.51314	0.000190581	0.00527622
aspA	-1.84515	10.7518	0.000194382	0.00534485
lldP	1.61245	4.0567	0.000198464	0.00542021
putA	1.10832	4.86567	0.000199842	0.00542122
eco	-0.807174	5.99921	0.000206872	0.00557452
potD	-0.557329	8.95026	0.000220151	0.00589304
yihL	-2.13114	6.17092	0.000223534	0.00593221
yqgA	-1.61328	5.48846	0.000224549	0.00593221
glmU	-0.597685	9.06995	0.000229105	0.00601327
flgF	-1.15352	8.74322	0.000233786	0.00609653
menE	-0.679837	7.15937	0.00024431	0.00633013
dsbA	-0.686579	7.71215	0.000249423	0.00642145
flhE	-1.13999	5.05473	0.000255846	0.00654511
ttdR	-2.36056	5.54351	0.000261868	0.00663634
upp	-0.737739	7.80753	0.000262695	0.00663634
ydgH	-0.628369	7.0543	0.000269098	0.00675587
yfcC	-1.00463	5.98612	0.000277262	0.00690491
frdA	-1.67868	9.32663	0.000278451	0.00690491
yehR	1.23134	4.43293	0.000283	0.00697492
mcbR	1.61606	3.10245	0.000285205	0.00698665
yjcZ	-1.79347	5.13042	0.000317639	0.00773431
ydfG	-0.897352	6.8426	0.000324667	0.0078581
intD	0.696876	6.76285	0.000340543	0.00819329
rpmJ	-0.542123	11.2768	0.000353604	0.00845721
pmrD	-1.22709	4.30781	0.000358905	0.0085335
ydhR	0.965249	6.89388	0.000373101	0.00881914
cdd	-1.93702	8.15101	0.000382179	0.00898121
hupB	-0.609507	9.49216	0.000400981	0.00936859
yjjI	-2.49573	8.50977	0.000449677	0.0104459
sucB	0.812405	7.86508	0.00048163	0.0111243
arfA	1.13719	4.81454	0.000486088	0.0111432
sucA	1.02866	8.52205	0.000487963	0.0111432
modA	-0.830978	5.95748	0.000510288	0.0115342
yaaJ	-1.15408	6.06103	0.000510791	0.0115342
yafT	1.3542	4.93827	0.000545202	0.0122428
trpS	-0.529509	8.3847	0.000566182	0.0126437
nuoI	0.602315	7.28375	0.000584899	0.012973
ydcX	1.45297	3.14617	0.000587348	0.012973
amyA	-0.760631	5.92648	0.000594105	0.0130088
rpmH	-0.72858	9.2596	0.000595404	0.0130088
entB	1.56055	4.29722	0.000614612	0.0133562
wbbJ	-0.683555	7.46695	0.000627465	0.0135626
insJ	1.63728	5.44937	0.000638255	0.0137225
ymgG	-1.52423	3.54926	0.000663875	0.0141978
ffh	-0.536982	8.80009	0.000684809	0.0145312
focA	-1.5857	8.91205	0.000688712	0.0145312
yjjM	-2.23345	4.24714	0.000690248	0.0145312
flgM	-0.79486	6.06714	0.000697666	0.0146112
proW	-0.842912	7.02897	0.000701975	0.0146257
glf	-0.661097	9.50181	0.000715637	0.0148317
fepC	1.07704	4.51891	0.000719202	0.0148317
hypB	-1.89946	6.9968	0.000743463	0.0151863
serS	-0.570421	9.45705	0.000746867	0.0151863
proX	-0.639212	7.74638	0.000750211	0.0151863
guaC	-0.643863	6.71944	0.000751426	0.0151863
flgN	-0.743509	7.11767	0.000760665	0.0152965
sstT	0.744513	7.1106	0.000777502	0.0155577
yifB	0.881597	5.26367	0.000788691	0.0156609
tdcG	-1.52129	3.25391	0.000790405	0.0156609
ibpB	1.62386	3.72163	0.000799227	0.0157584
cyoC	0.701402	9.20431	0.00080632	0.0158211
exbD	0.635548	8.04454	0.000820635	0.0160242
fhuF	1.32806	7.20867	0.000845489	0.0162029
pfkA	-1.16506	9.74821	0.000847347	0.0162029
atpD	-0.507713	11.7746	0.000849313	0.0162029
aslB	1.21505	4.8504	0.000849357	0.0162029
flgJ	-0.958706	7.03082	0.000851723	0.0162029
tatE	-0.791417	5.71216	0.000853839	0.0162029
ybaA	1.61841	4.70059	0.000878142	0.0165862
ravA	-1.72846	7.4807	0.000891105	0.0167451
efeB	1.08357	5.02989	0.000896457	0.0167451
ilvB	1.15506	6.93467	0.000898983	0.0167451
tyrS	-0.495308	8.94483	0.000905854	0.0167957
hypA	-2.19371	4.79298	0.000931688	0.0171958
guaA	-0.621732	9.84303	0.00101512	0.0186505
lldR	1.8278	3.81408	0.00102293	0.018709
yghD	1.21351	3.33196	0.00102768	0.0187112
ydhC	-1.07073	6.71068	0.00103558	0.0187238
recN	0.603001	6.80851	0.00104154	0.0187238
ilvN	1.18869	4.35212	0.00104963	0.0187238
hokD	-1.07614	4.19459	0.00105572	0.0187238
dinF	0.692076	6.27665	0.00105818	0.0187238
yfcD	-0.561502	6.21021	0.00106067	0.0187238
entS	1.59318	4.89672	0.0010608	0.0187238
nuoH	0.709637	8.06559	0.00109654	0.0192705
yajD	0.811911	5.42305	0.00111611	0.0194321
hypC	-2.44763	4.91469	0.00111647	0.0194321
fepE	2.93628	2.55249	0.00112055	0.0194321
bglJ	1.87113	5.49131	0.00112497	0.0194321
flgD	-0.711992	9.14629	0.00114066	0.0196104
ihfA	-0.528217	8.66743	0.00114908	0.0196104
nirB	-2.0123	10.9758	0.00115894	0.0196104
raiA	-2.23746	10.1357	0.00115927	0.0196104
yejF	0.726753	6.62864	0.00115955	0.0196104
entA	1.71288	3.7164	0.00119401	0.0201092
abrB	-1.07689	5.45092	0.0012191	0.0203923
nrdG	-1.21311	4.94834	0.00122091	0.0203923
tpx	-0.626497	8.52641	0.0012398	0.0206225
sohB	-0.666707	7.05454	0.00125602	0.0208066
nuoJ	0.634973	7.32571	0.00129043	0.0212894
udp	-1.63398	9.85026	0.00130112	0.0213785
cspF	1.30098	5.73341	0.0013652	0.0223406
ybcI	1.01549	4.30687	0.00139208	0.0226757
ycfJ	1.37988	6.19722	0.00139689	0.0226757
acuI	-1.09472	6.6587	0.00141822	0.0229297
acrZ	-0.984909	5.36656	0.00143129	0.0230069
ydfZ	-1.0739	4.36236	0.00143531	0.0230069
glpA	-1.82804	10.2126	0.00144006	0.0230069
ymgD	-1.07121	3.52502	0.00148992	0.0237096
hisM	1.32697	3.28892	0.00157603	0.0249651
ldtA	0.987867	5.70845	0.00158116	0.0249651
hemL	-0.542055	8.10456	0.00158789	0.0249738
lrhA	0.717251	6.29472	0.00159551	0.0249963
gapA	-0.680375	12.3163	0.00168258	0.0262587
yhbV	-1.87156	6.46452	0.00170115	0.0264463
yihI	-0.674569	6.52556	0.00171841	0.0266124
mioC	0.588142	7.62299	0.00174666	0.0269465
fecR	1.04862	5.70949	0.00175773	0.0270142
pspA	-0.64944	5.55045	0.00181087	0.0276492
fliH	-0.767968	7.66707	0.00181524	0.0276492
ylaB	0.69079	6.35556	0.00182615	0.0276492
hypF	-1.03404	5.66236	0.00182906	0.0276492
essQ	2.3794	1.95583	0.00183325	0.0276492
cycA	0.758742	7.15873	0.0018652	0.0279431
yhaL	-1.36004	4.16786	0.00186656	0.0279431
ftsZ	-0.471782	9.09635	0.00187978	0.0279463
napC	-1.15091	5.73184	0.0018806	0.0279463
yjjZ	1.24335	5.94584	0.00192369	0.0283919
chaC	1.1687	3.76183	0.00192463	0.0283919
yqjK	-0.922699	4.95427	0.00196439	0.0287975
higB	1.12433	3.96705	0.00196638	0.0287975
treB	-1.28269	7.1062	0.00200133	0.0292036
gss	-0.66233	6.71947	0.00210224	0.0304719
yhcG	1.13336	3.94419	0.00210333	0.0304719
pdxY	-0.542591	6.71039	0.00218105	0.031485
manZ	0.926218	8.60987	0.00221617	0.0318781
cpxP	1.01105	7.12713	0.00224813	0.0321151
putP	-0.647242	6.74199	0.00224854	0.0321151
cyoE	0.656516	9.47835	0.00226759	0.0322732
ynbE	-1.15055	3.57196	0.00227568	0.0322747
yjfZ	0.967101	5.34919	0.00229501	0.0324351
dcyD	0.661174	5.39077	0.00232281	0.0327136
holC	0.560433	6.54496	0.0023393	0.0327511
cpxR	-0.541378	7.40812	0.00234781	0.0327511
rcnR	1.66462	3.29854	0.00236055	0.0327511
flhA	-1.03531	7.56832	0.00236563	0.0327511
yeeE	1.3653	4.20778	0.00236669	0.0327511
melR	-1.59768	5.0278	0.00237733	0.0327511
nsrR	0.813808	7.93454	0.00238219	0.0327511
adiY	-2.23869	4.58788	0.00241796	0.0331302
yfiN	0.769403	5.97826	0.00243885	0.0333035
ydfR	2.78603	2.01821	0.00244939	0.0333348
pheL	-3.76273	1.56545	0.00247167	0.0333958
flgC	-0.810596	8.51042	0.00247344	0.0333958
yncE	0.782062	6.42608	0.00248278	0.0333958
pspD	2.3849	2.37178	0.00248692	0.0333958
recB	-0.49073	7.74114	0.00261354	0.0349799
uraA	-0.89253	6.46231	0.00265403	0.0354046
guaB	-0.792481	8.62758	0.00267461	0.0355071
ddlA	-0.44371	7.6344	0.00268059	0.0355071
pgk	-0.548905	10.8096	0.00268807	0.0355071
ycgB	1.56728	3.04947	0.00274097	0.036088
cydC	-0.481723	7.11538	0.00276327	0.0362026
ydjY	-1.24907	4.45832	0.00276759	0.0362026
ygiD	0.999468	4.63006	0.00283859	0.0369294
fbaA	-0.493638	10.6003	0.00284143	0.0369294
add	-0.670132	6.88377	0.00289053	0.0374472
trxA	-0.540434	9.17731	0.00291772	0.0376787
yceQ	-0.734766	5.51265	0.00297673	0.0383183
gcvT	-1.28	7.27383	0.00301497	0.0386873
roxA	-0.44274	7.34743	0.00308204	0.0394228
rstA	-0.730504	5.86296	0.0031139	0.0397047
sdhB	1.51821	6.7982	0.00314792	0.0400122
yfcL	-0.681331	5.85363	0.00318545	0.0403623
gph	-0.547927	6.87613	0.00321441	0.040602
ybhJ	0.932055	4.61007	0.00324543	0.0408662
aceE	-0.534525	13.8182	0.00332082	0.0416856
ybaP	-0.887616	5.33489	0.00338353	0.0423413
yjbE	-3.37782	1.28562	0.00342262	0.0426982
hemB	-0.540241	7.49286	0.0034682	0.0431337
dmsA	-1.55502	7.74833	0.00352503	0.0437061
yqhG	1.08994	3.53181	0.00360767	0.0445939
aroA	-0.528922	6.90651	0.00366024	0.0449707
fliE	-0.75816	6.527	0.00366041	0.0449707
sodB	-0.535594	9.37624	0.00368037	0.0450789
nirC	-1.39165	7.00411	0.00369766	0.0451539
uvrC	-0.433139	8.09606	0.00373066	0.0454197
metJ	-0.543153	6.83542	0.00379459	0.0460592
pfo	-0.541255	8.00345	0.00381269	0.0461404
hypD	-1.44096	6.81768	0.00383934	0.0463242
yneG	0.820709	4.80949	0.0039006	0.0469233
fur	0.403515	8.54238	0.00394251	0.047212
mgtL	0.82077	4.6891	0.00395353	0.047212
dsbD	-0.528641	6.34513	0.00396207	0.047212
yiaF	-0.519147	8.23682	0.00397132	0.047212
yebC	-0.478665	8.95514	0.00401666	0.0475723
psuG	2.86693	1.62697	0.00403217	0.0475723
waaH	1.07335	4.61068	0.00405218	0.0475723
gspO	1.00724	3.63659	0.00405903	0.0475723
nrdA	-0.67058	9.03699	0.00406048	0.0475723
dcrB	-0.685713	7.22838	0.00408084	0.0476182
ilvA	0.670005	6.32443	0.00408796	0.0476182
fliI	-0.854124	7.66167	0.00411892	0.0477775
mntR	0.692892	5.54446	0.00412527	0.0477775
ribB	-0.500132	8.44114	0.00422784	0.0487516
erpA	-0.580843	6.39286	0.0042335	0.0487516
mntH	0.717444	5.55497	0.0043505	0.049878
speD	-0.453071	8.57586	0.004356	0.049878
yahM	1.33321	3.98075	0.00437455	0.049949
tatA	-0.568392	7.90365	0.00443519	0.0503789
yqjH	1.00598	4.47171	0.00443713	0.0503789
yjaA	1.01793	4.47438	0.0044782	0.0507028
actP	1.4686	2.87869	0.00451235	0.0509468
yfcZ	-1.08791	6.36348	0.00455882	0.051328
pepE	-1.34494	6.11518	0.00458987	0.0514874
yebB	0.941547	4.03446	0.00459845	0.0514874
nikB	-1.75997	4.97287	0.00466274	0.052063
fimG	-1.74935	2.5626	0.00468462	0.0521631
fabB	-0.556825	10.0154	0.00473337	0.0525612
mtfA	-1.23625	4.62753	0.00477362	0.0528212
tdcA	-3.07166	6.72932	0.00478292	0.0528212
glnA	-0.52747	8.73315	0.00482329	0.0531219
pyrB	-1.20578	3.61932	0.00491546	0.0539899
yojI	1.19548	6.95258	0.00494408	0.0541571
yfhL	1.01387	4.97165	0.0049739	0.0543365
atpH	-0.515273	10.2759	0.00503628	0.0548697
pmrR	0.879728	3.94702	0.00507011	0.0550897
gpmM	-0.816098	9.93451	0.00510049	0.0552713
iclR	0.538167	7.47639	0.00513332	0.0554783
rrrD	0.87639	4.56914	0.00517537	0.0557835
yfbP	0.944451	4.30307	0.0052147	0.0560581
yddE	-0.777542	5.06511	0.00532325	0.0570732
rpsD	-0.49561	13.5898	0.00536592	0.0573784
wbbK	-0.541085	8.29908	0.00542007	0.0578046
rpoZ	-0.468419	8.18761	0.00544006	0.057865
pdxH	-0.617716	5.48671	0.00550322	0.0583832
cyoB	0.671809	10.7054	0.0055672	0.0589074
cspG	1.24854	9.64582	0.00580193	0.0610744
gatY	-1.24373	10.2205	0.00580605	0.0610744
yfeX	-0.69223	8.05993	0.00582256	0.0610744
pqqL	0.770291	6.20906	0.00583244	0.0610744
glpK	0.939194	9.74179	0.00595667	0.0622141
yfgM	-0.532087	7.79922	0.00604717	0.0628079
nrdI	1.80875	2.1788	0.00605247	0.0628079
moaC	-0.624844	5.88035	0.00606014	0.0628079
yiiX	0.746884	5.61835	0.00615168	0.0635936
ygbE	0.947895	3.36091	0.00621047	0.0640376
tomB	0.728936	5.90027	0.00624068	0.0641338
rpsL	-0.466338	11.7214	0.00625154	0.0641338
yqjF	1.68545	2.58191	0.00636253	0.0651072
rsxA	0.713892	5.17607	0.00648792	0.0661272
rpmG	-0.559152	10.4847	0.00649857	0.0661272
yoaB	-0.51916	6.57017	0.00651128	0.0661272
ygfK	-1.35105	3.43619	0.00653543	0.066206
dsbB	-0.507048	5.95706	0.0065991	0.0665818
ygdI	1.08442	4.95276	0.00660716	0.0665818
atpF	-0.471718	10.5114	0.00663255	0.0665818
yfaZ	-0.579537	5.54232	0.00664639	0.0665818
rraB	-0.467965	8.0106	0.00665488	0.0665818
mutM	0.697773	5.95935	0.00681846	0.0680499
slyB	-0.503481	8.56393	0.00686095	0.0681803
glgP	0.610378	7.99732	0.00686526	0.0681803
accD	-0.477392	9.05338	0.00690826	0.0684392
infC	-0.455513	11.687	0.00704344	0.0693822
yigE	0.914698	4.21735	0.00705245	0.0693822
bglA	-0.544849	7.89107	0.00705662	0.0693822
soxR	-1.41786	2.90764	0.00707211	0.0693822
ygaZ	-0.432973	7.23684	0.00717154	0.0700899
mglA	1.96004	3.89577	0.00717893	0.0700899
cbl	1.29177	4.29833	0.00723329	0.0704505
nanE	1.51163	4.04697	0.00728586	0.0706204
acs	1.4267	3.18718	0.00729647	0.0706204
ulaR	-0.658304	4.94983	0.00730315	0.0706204
gltA	1.04182	7.11453	0.00742998	0.0716754
adhE	-1.01058	10.3933	0.00745917	0.0717856
yifE	-0.533153	7.53325	0.00748326	0.0718464
fabD	-0.4609	10.1163	0.00756369	0.0724466
yciY	-0.754494	4.58459	0.00759719	0.0725405
yoaH	-0.928442	4.0576	0.00761425	0.0725405
yrfG	0.590026	6.85383	0.00762734	0.0725405
nhaB	-0.569565	6.82587	0.00767888	0.0727833
wzzB	-0.51702	8.60234	0.00768888	0.0727833
yeeX	-0.647283	7.41006	0.00781491	0.0738034
rbsB	0.832252	9.80049	0.00791253	0.074476
nikE	-1.43047	4.34031	0.00792298	0.074476
sugE	0.745942	5.67291	0.00796489	0.0746963
yhfA	-0.912832	5.60947	0.00799612	0.0748156
menD	-0.483242	7.63698	0.00810135	0.075625
uhpC	0.868088	4.3335	0.0081981	0.0763519
yicG	-0.849758	4.73057	0.00828412	0.0769757
yigI	1.21689	2.9028	0.0083836	0.0777214
tusB	0.729984	5.27155	0.00847603	0.0783984
yccA	0.509689	7.94868	0.00854605	0.0788171
mdtJ	1.24774	4.25402	0.00857458	0.0788171
grxD	-0.478525	7.66628	0.0085798	0.0788171
narX	-0.520366	7.02646	0.00860813	0.0788981
purH	-0.745419	5.08057	0.00873861	0.0799128
fruA	0.840109	10.4639	0.00880563	0.0803439
sufB	0.78212	3.90812	0.00883347	0.0804164
recD	-0.627379	6.04143	0.0089985	0.0817347
ndk	0.822571	6.2568	0.00918241	0.0828997
flgE	-0.731523	9.99322	0.00919895	0.0828997
yfgD	-0.581412	6.25861	0.00920176	0.0828997
aceK	0.873555	4.81007	0.0092088	0.0828997
ynaE	1.87985	3.04069	0.00936364	0.0841063
ycfP	-0.784409	7.56576	0.00954598	0.0855059
skp	-0.410881	8.80389	0.00956177	0.0855059
epd	-0.689563	9.73602	0.00958818	0.0855528
metK	-0.675868	8.08603	0.0096973	0.0863359
lysA	0.926553	4.54088	0.00973414	0.0864734
ycfL	-0.553991	6.19126	0.0098822	0.0874393
yecN	0.673826	5.01065	0.00988614	0.0874393
asnS	-0.53056	9.56158	0.00992416	0.0875839
hybO	-1.029	7.64292	0.0100733	0.0887062
yebG	0.586308	5.26202	0.0101702	0.0892297
yafK	0.554552	6.50489	0.0101816	0.0892297
zapB	-0.538266	8.14658	0.0101989	0.0892297
gmhA	-0.552614	7.4376	0.01039	0.0907048
ilvL	-1.1435	5.42499	0.0105067	0.0914275
mdh	0.61636	7.42966	0.010518	0.0914275
dinD	0.793263	5.15202	0.0106012	0.0919122
ycaI	0.737632	4.54198	0.0106312	0.0919122
yhgE	0.561391	5.45957	0.010642	0.0919122
yegV	0.958875	3.99607	0.0107569	0.0927065
ldrD	1.60665	2.65649	0.0108365	0.0931837
holD	0.65993	6.08848	0.0108584	0.0931837
xerD	0.458884	6.56474	0.0110071	0.0941791
nuoE	0.597927	8.19689	0.011021	0.0941791
hinT	-0.552901	6.44545	0.011169	0.0952432
fliY	-0.48759	6.96876	0.0113808	0.0968444
fecI	0.799119	5.15673	0.0114052	0.0968481
ibsE	-0.76774	4.81813	0.0115154	0.0975788
ydhF	-0.667293	5.83706	0.0117043	0.098972
livF	0.895337	3.73673	0.0118159	0.0997077
purM	-0.716653	4.57829	0.0118977	0.100188
flgA	-0.605313	7.85359	0.0120589	0.101198
yfgI	0.957383	3.68457	0.012071	0.101198
dppA	0.634989	6.52914	0.0120927	0.101198
pepD	-0.522448	9.09621	0.0121664	0.101604
moaA	-0.614143	7.64028	0.0122472	0.101913
ydjE	1.01717	3.50753	0.0122739	0.101913
menH	-0.529254	5.68451	0.012279	0.101913
yjdK	-1.89052	4.87279	0.0123371	0.102001
pepT	-1.23004	7.91198	0.01234	0.102001
fadA	0.941382	4.2056	0.0124724	0.102699
yicC	-0.372593	7.96606	0.0124753	0.102699
yjdO	-1.55724	4.06697	0.0125616	0.103199
tsgA	-0.724226	6.72889	0.0128873	0.10566
cyoA	0.659825	9.88097	0.0129678	0.106105
cydD	-0.49277	6.9959	0.0130252	0.106164
exbB	0.515311	8.4957	0.0130275	0.106164
yrbL	0.391644	8.28977	0.0131069	0.106596
ybjC	0.526005	5.48009	0.0131963	0.107108
yliF	-0.571778	4.85037	0.0132362	0.107216
rstB	-0.563483	6.04612	0.0133024	0.107537
bssR	-1.74396	4.49694	0.0133912	0.108007
kdgT	0.907769	3.62665	0.0134173	0.108007
yecF	-0.671658	5.40201	0.0134407	0.108007
nuoL	0.458478	8.60578	0.0136468	0.109445
fkpB	0.519338	6.73194	0.0137224	0.109834
nuoG	0.530612	9.82989	0.0140853	0.112515
yhbT	-0.838654	7.51965	0.0141933	0.113155
flhB	-0.54876	6.68081	0.0143434	0.114126
ackA	-0.434233	10.778	0.0145474	0.115522
codB	-0.873545	4.97696	0.0148196	0.117453
wbbI	-0.491966	8.77908	0.015009	0.118721
ybhL	-0.554944	5.99842	0.0151228	0.119373
ibpA	0.604262	4.85771	0.0151505	0.119373
insK	0.947506	5.82805	0.0153256	0.120353
yghG	-0.800313	4.76974	0.0153344	0.120353
mltF	0.629798	6.2317	0.0154128	0.12065
yafJ	0.50942	6.7729	0.015448	0.12065
evgA	-0.622003	6.0821	0.0154856	0.12065
yeeR	-1.0484	5.23328	0.0154916	0.12065
dppB	1.12246	3.16736	0.015591	0.12119
mscS	-0.598875	6.96579	0.015743	0.122136
fdoI	0.463236	8.95757	0.0159307	0.123232
rtcR	0.766162	4.63685	0.0159704	0.123232
yeaX	1.20083	3.20475	0.0159757	0.123232
yihD	-0.743113	5.34542	0.0162293	0.124751
atpC	-0.358826	10.0405	0.0162342	0.124751
hpt	-0.399607	8.13762	0.0162756	0.124831
allR	-0.620963	6.15666	0.0163259	0.12498
pstA	-1.10855	4.54127	0.016487	0.125975
yhaJ	-0.497225	5.94009	0.016559	0.126285
yfhG	0.558857	5.04901	0.0166892	0.127039
waaA	0.488244	7.28961	0.0168184	0.127782
lysP	-0.588169	7.57961	0.016887	0.127967
proC	-0.609499	5.68846	0.0169061	0.127967
yidR	-0.535222	5.88494	0.016972	0.128179
rbsA	-0.847088	10.1419	0.0169976	0.128179
hdeA	-1.36577	3.64749	0.0170847	0.128193
sufE	1.40122	2.34658	0.0171159	0.128193
ybaM	1.10038	3.29209	0.0171422	0.128193
chbF	1.51422	2.57548	0.0171626	0.128193
hybD	-0.508508	5.63363	0.0171713	0.128193
gadC	1.66746	2.42849	0.0171896	0.128193
bcp	-0.462545	7.73595	0.0172562	0.128453
yjiX	1.29854	4.78516	0.0173845	0.12917
yiiQ	-0.842698	4.89607	0.0174199	0.129195
yhbS	-0.922686	7.11563	0.0175451	0.129885
yhhQ	0.78574	4.59933	0.0176457	0.130132
rnr	0.49934	9.53644	0.0176983	0.130132
ypdK	-2.1354	1.80529	0.0177063	0.130132
mug	0.751696	4.20202	0.0177073	0.130132
blc	0.967869	4.4054	0.0178481	0.130929
ycgR	-0.813153	4.50041	0.0180267	0.132
basR	-0.842364	4.54568	0.0181372	0.132542
asnA	-0.557497	6.8643	0.0181663	0.132542
dps	-0.811618	5.58822	0.0182415	0.132851
yecH	-1.16751	4.25857	0.0182913	0.13294
ppa	-0.375584	10.1323	0.0183196	0.13294
acpP	-0.373411	11.4821	0.0187005	0.135461
gfcA	1.09436	3.41759	0.0187717	0.135513
dcuC	-1.74848	6.98249	0.0187747	0.135513
yebK	-0.950845	6.48499	0.0190355	0.137136
nikR	-0.889857	4.30061	0.0190674	0.137136
efeO	0.878826	5.39035	0.0191119	0.137212
fhuE	0.741726	4.30395	0.0191773	0.137437
yiaA	1.84294	1.77251	0.0192379	0.137628
yiaD	-0.41575	6.71604	0.0193926	0.138489
tufB	-0.367962	11.7606	0.0194757	0.138837
slyD	-0.369974	9.62045	0.0196396	0.139395
fbp	-0.450396	6.98223	0.0196397	0.139395
prpE	-1.60172	2.52548	0.0196801	0.139395
pspE	-0.863558	5.37534	0.019712	0.139395
insA	0.70445	4.78216	0.0197676	0.139395
bglX	-0.401416	6.89732	0.0198169	0.139395
inaA	0.464153	5.9287	0.0198265	0.139395
zntR	0.679156	4.96717	0.0198655	0.139395
hypE	-0.992516	6.11365	0.0198974	0.139395
metQ	-0.44731	7.25569	0.0198987	0.139395
tauD	0.710562	4.20238	0.0201235	0.140625
nrdR	-0.406202	6.39722	0.0201656	0.140625
yraR	0.947157	3.85309	0.0202026	0.140625
glnQ	-0.612592	5.76597	0.0202136	0.140625
ycdX	-0.509344	6.21105	0.0202832	0.140867
marR	0.805266	4.03858	0.0203337	0.140976
pgi	-0.553657	9.48885	0.0203744	0.141016
yejL	-0.424123	5.94153	0.0205798	0.142194
paoD	1.2969	2.50297	0.0206716	0.142423
fau	0.620005	6.26658	0.020691	0.142423
fhuB	0.5643	6.79835	0.020749	0.142423
opgG	-0.376342	8.47915	0.0208227	0.142423
fliG	-0.702612	8.38423	0.0208607	0.142423
yfiB	0.620299	5.79408	0.0208624	0.142423
hemC	-0.550746	7.77961	0.0208923	0.142423
ygaU	-0.767659	4.33579	0.0208949	0.142423
pykA	-0.606274	8.64496	0.0209897	0.14275
yggR	1.16047	2.76917	0.0210134	0.14275
rpoC	-0.343296	13.3257	0.0210912	0.143038
tas	-0.686916	6.49126	0.0211781	0.143378
ygfI	0.808833	3.55293	0.0212123	0.143378
bsmA	-1.3903	4.33081	0.0212963	0.143705
kgtP	0.609408	9.0416	0.0213926	0.144115
prpR	2.80285	1.52929	0.0214994	0.144393
dapD	-0.472946	8.58315	0.0215053	0.144393
ansB	-1.48292	8.90262	0.0217246	0.145623
insH1	0.506854	5.94661	0.0218714	0.146365
ycbK	0.458576	7.10402	0.0219291	0.146508
serC	-0.499937	7.59765	0.0220617	0.146864
yrhB	2.04572	1.40715	0.0221166	0.146864
glgS	-1.16236	4.26932	0.0221206	0.146864
leuS	-0.391332	9.96372	0.022206	0.146864
dhaK	-0.797942	8.53043	0.022216	0.146864
mtgA	0.508409	6.0159	0.0222563	0.146864
ftnA	-0.547539	7.15844	0.0222682	0.146864
yeeN	-0.439462	8.08644	0.0222731	0.146864
ybjI	-0.507187	5.57351	0.0224063	0.147502
pstS	-0.664292	4.76146	0.0224564	0.147516
hofO	2.2328	1.30872	0.0224814	0.147516
wbbH	-0.418198	8.59167	0.0225919	0.148001
araC	-1.06219	4.26052	0.0226572	0.148188
sdhA	1.295	7.57766	0.0227516	0.148346
folM	0.544757	5.47614	0.022774	0.148346
emrD	-0.550411	6.61861	0.0227913	0.148346
ycgM	-0.580996	5.31652	0.0232464	0.150785
glpQ	0.960655	9.20938	0.0232712	0.150785
tatB	-0.368835	8.15172	0.0232933	0.150785
folP	0.375554	6.87737	0.0233154	0.150785
luxS	-0.403334	6.9551	0.0233794	0.150958
nusB	-0.428543	8.02452	0.0235205	0.151466
yedZ	1.51918	2.37182	0.0235331	0.151466
racR	-0.45662	6.16026	0.0236633	0.152062
frdB	-1.10949	7.57747	0.0238292	0.152658
pgsA	-0.542118	5.59233	0.0238316	0.152658
napB	-0.870036	4.92409	0.0241227	0.154158
kdpB	-0.862737	3.73832	0.0241651	0.154158
umuC	0.638327	4.37348	0.0241802	0.154158
mdtG	0.699497	3.97759	0.0242938	0.154639
nrfA	-1.6689	7.23372	0.0243821	0.154949
ypjA	0.66253	4.48966	0.0244193	0.154949
ygiC	0.338141	8.15901	0.0247992	0.157114
xseA	0.382962	7.43519	0.0250568	0.158497
yqjD	-0.530703	5.62519	0.0254065	0.160408
rarD	0.543907	5.07057	0.025448	0.160408
nirD	-1.44696	7.11439	0.0254848	0.160408
yihG	0.674704	5.16384	0.0255588	0.160408
djlB	1.52525	2.0974	0.0255765	0.160408
ppiB	-0.384003	9.01146	0.0255971	0.160408
yghQ	0.964885	3.16002	0.0256847	0.160538
rclA	-2.96753	1.18459	0.0256971	0.160538
ytfI	1.03861	2.79705	0.0258496	0.160976
speB	-0.380047	7.5774	0.0258841	0.160976
degP	-0.468894	6.96225	0.0258919	0.160976
bfd	0.974383	2.78815	0.0259266	0.160976
nikC	-1.65368	4.71013	0.0260157	0.161281
yihM	-1.37195	6.7108	0.0260736	0.161292
ynfM	-0.786365	3.78702	0.0260972	0.161292
yhgF	-0.432744	8.21469	0.0261604	0.161296
yraJ	0.675928	4.93572	0.0261777	0.161296
truA	-0.36781	7.01642	0.0262864	0.16172
nupX	1.93124	1.56024	0.0263319	0.161753
ydaM	0.929214	3.30047	0.0265356	0.162548
ccmA	-0.710106	5.98228	0.0265417	0.162548
ykgE	-1.57257	6.16029	0.0266034	0.162679
yjiY	1.09359	9.1303	0.0267296	0.163132
insB1	0.627541	5.27407	0.0267581	0.163132
dadX	0.920394	5.2229	0.0269761	0.164213
dapF	-0.441494	7.81941	0.0270355	0.164327
ychN	-0.648548	5.19299	0.0271667	0.164876
tolB	-0.33625	8.97785	0.0273691	0.165856
opgH	-0.42224	9.06207	0.0274236	0.165937
sixA	0.491067	6.22008	0.0276943	0.167318
nth	-0.422864	5.81582	0.0277591	0.167318
mrp	-0.336964	8.68239	0.027776	0.167318
alx	0.52058	5.80038	0.0278698	0.167633
moeA	-0.434458	7.01947	0.0281117	0.168837
ydaN	-0.617334	5.09533	0.0282874	0.16964
dmlR	-1.27254	4.48206	0.028374	0.169908
nagZ	-0.434918	7.08282	0.0284968	0.170187
yffS	0.484198	6.3946	0.0285049	0.170187
thiB	0.623681	5.41972	0.0287908	0.171641
lptE	-0.369792	8.22416	0.0288869	0.17196
yccT	1.38863	1.98025	0.0290093	0.172435
ccmH	-0.51993	5.10499	0.0290703	0.172543
cedA	-1.0838	2.53573	0.0291579	0.17281
ybaN	0.630363	4.62503	0.0292615	0.17317
secG	0.516169	9.84132	0.0294448	0.174
asd	-0.514528	7.88789	0.0296804	0.175038
ybcK	1.23607	2.59343	0.0297071	0.175038
gltJ	0.914514	4.02927	0.0298029	0.175126
dinQ	0.554939	6.14869	0.0298087	0.175126
aceB	0.63272	6.72935	0.0299052	0.175438
yqjE	-0.618843	5.00607	0.0301976	0.176897
yagE	0.920215	4.73382	0.0302447	0.176916
manY	0.693828	8.98812	0.0304296	0.17774
pfkB	-0.644465	4.36943	0.0307386	0.179186
prs	-0.567218	9.60004	0.0307657	0.179186
crfC	-0.890875	5.39978	0.030965	0.180087
yajC	-0.356645	8.80007	0.0312589	0.181535
mlaE	0.380646	7.23669	0.0314114	0.18212
sdhC	1.45364	5.17215	0.0314498	0.18212
rluF	-0.461034	6.22289	0.0315364	0.18218
yajR	0.550326	5.68735	0.03157	0.18218
pdxJ	-0.419391	6.48564	0.0315953	0.18218
eda	-0.388218	7.24214	0.0317709	0.182265
csgC	-1.03582	2.79996	0.0317777	0.182265
cbpM	-0.959539	3.39978	0.0318069	0.182265
yagU	-0.691231	4.61833	0.0318309	0.182265
trxC	0.530555	4.34753	0.0318354	0.182265
fdrA	4.59882	0.887942	0.032012	0.183016
ykfA	0.766048	3.793	0.0322444	0.184085
elbB	-0.670215	5.84251	0.0326746	0.186277
iscR	0.434182	6.32096	0.0328159	0.18682
ybgF	-0.321226	8.84753	0.0329167	0.18713
dppF	0.82922	5.03012	0.033072	0.187749
yadG	0.381482	6.94793	0.0331222	0.18777
yjcD	-0.514737	5.14305	0.0332704	0.188225
rfbC	-0.554011	7.66267	0.0332957	0.188225
caiB	0.558551	4.34161	0.0333844	0.188463
accA	-0.383029	8.92177	0.0335422	0.18909
yqfA	0.482721	6.02244	0.0336339	0.189343
ycdZ	-0.489739	7.33971	0.033705	0.189479
rfaH	0.607987	5.96468	0.0338584	0.190077
gatB	1.09132	7.69122	0.0340307	0.190518
eptC	-0.405408	6.72389	0.0340312	0.190518
yjbJ	0.564314	5.02588	0.0340961	0.190617
ygjI	1.4526	2.48736	0.0342224	0.191059
yaeP	-0.735737	5.15369	0.0343321	0.191407
phnP	-0.928338	3.20383	0.0343913	0.191433
rplX	-0.37561	12.1912	0.0344315	0.191433
ydjX	-0.798047	4.36224	0.0348954	0.193485
moaE	-0.510332	5.76678	0.0349137	0.193485
rne	-0.317982	10.0275	0.0349441	0.193485
purD	-0.516499	5.27801	0.0350929	0.19379
nanR	-0.471533	6.51173	0.0350951	0.19379
ydiH	1.14852	2.20988	0.0351547	0.193854
ccmF	-0.532937	5.22674	0.0354641	0.195294
yraH	1.27148	2.32722	0.0357603	0.196658
yciN	-0.46018	6.85581	0.0358299	0.196772
nusG	-0.461014	9.58869	0.0359801	0.197329
cyoD	0.488193	7.94592	0.0361074	0.197759
aspS	-0.340667	9.49962	0.0364243	0.19922
clcB	-0.776558	5.05826	0.0364847	0.19922
cspB	0.936366	9.69388	0.036522	0.19922
yphB	-1.0133	2.78749	0.0366824	0.199718
yejA	-0.613334	5.11346	0.0367121	0.199718
nudG	-0.835957	3.37643	0.0369504	0.200744
betI	0.80331	4.86174	0.0370728	0.201139
hldD	-0.334007	8.76736	0.0373314	0.202176
rplI	-0.539494	11.005	0.0373769	0.202176
nrdE	0.637186	4.70859	0.037414	0.202176
yfgH	1.08339	3.00168	0.0375469	0.202208
mak	-0.732778	5.02856	0.0375622	0.202208
azoR	-0.866966	3.90146	0.0375701	0.202208
ahr	-0.901769	3.00086	0.0376966	0.202512
maa	0.505716	6.48905	0.0377267	0.202512
pyrC	-0.445219	5.67949	0.0381047	0.204057
hrpA	-0.337459	8.52617	0.0381156	0.204057
etk	-0.510865	4.9337	0.0382668	0.204596
dkgB	0.532195	5.43752	0.038375	0.204903
ybeL	-1.01157	4.92976	0.0384547	0.205058
ybhN	2.09857	1.61989	0.0386018	0.20554
tig	-0.325788	11.7751	0.0386468	0.20554
ybhG	-0.90165	5.36639	0.0387261	0.205691
ftsL	0.343285	6.59032	0.0389208	0.206454
hemE	-0.407168	7.09732	0.0390232	0.206726
uacT	2.63797	1.18454	0.0390831	0.206772
rof	-0.653909	5.38495	0.0391908	0.207071
yacC	0.500342	5.49576	0.0392482	0.207103
ykfB	-0.753908	4.12376	0.0393116	0.207168
yeaI	-1.71163	4.11568	0.0396448	0.208561
ymdA	-0.641145	4.19594	0.0397536	0.208561
yraK	0.526218	4.80669	0.0398182	0.208561
ydiP	-1.61201	2.01954	0.0399033	0.208561
rplB	-0.350772	13.4442	0.0399072	0.208561
cbrA	-1.57756	2.03536	0.0399131	0.208561
ribA	-0.385255	6.5771	0.0399765	0.208561
ruvC	-0.364689	7.75986	0.0400424	0.208561
kdsA	-0.333905	8.12817	0.0400612	0.208561
ygjV	0.704311	4.10161	0.040092	0.208561
ykfM	1.14069	2.45878	0.0404234	0.209748
ybiI	1.70005	2.20033	0.040424	0.209748
usg	-0.391187	7.30858	0.0404828	0.209784
ilvY	-0.487451	5.66925	0.040554	0.209884
yjdC	-0.538373	5.30397	0.0408549	0.211171
yiaY	1.84289	2.35839	0.0414382	0.213616
yicS	1.07882	2.54001	0.0414639	0.213616
yfhH	0.479343	5.05348	0.0415792	0.213616
mlc	-0.742952	7.61057	0.041589	0.213616
dctA	0.852792	7.21359	0.0415923	0.213616
chbC	0.721959	3.92644	0.0417616	0.214213
lacY	1.2697	2.01141	0.0419184	0.214711
csiD	-2.27665	1.22769	0.0419648	0.214711
nuoK	0.447431	6.1666	0.0420839	0.215048
glnS	-0.346211	9.63318	0.0422649	0.2157
csdE	0.410775	5.93718	0.0424442	0.216342
gadX	-0.65757	4.49012	0.0425002	0.216355
umpG	-0.362167	7.24995	0.0425993	0.216587
ldrA	-1.15479	2.48743	0.0427938	0.217302
gadA	-2.27299	1.91897	0.0432773	0.219364
livK	0.506541	4.32759	0.0433392	0.219364
dppC	1.0787	2.87407	0.0433627	0.219364
mtn	-0.379023	7.47277	0.0437705	0.221151
mngR	0.553501	4.73266	0.0440987	0.22253
yobF	-0.744998	6.56949	0.0444446	0.223997
rplN	-0.362956	12.3727	0.0445381	0.224188
aceA	0.568442	6.20112	0.0447719	0.225085
ybdF	0.86851	3.3802	0.0448683	0.225254
hldE	-0.362494	7.91748	0.044917	0.225254
arcB	-0.43792	8.23207	0.045185	0.226317
yecT	-0.573153	4.97797	0.0453031	0.226628
yicL	-0.477633	4.66038	0.0455182	0.227422
gsiB	-0.678119	4.90768	0.0458598	0.228751
ssb	-0.340588	7.97994	0.0458974	0.228751
aphA	-0.964248	6.18617	0.0462933	0.23044
frlC	1.34753	2.22938	0.0468323	0.232796
fumA	0.661476	6.01175	0.0468818	0.232796
pal	-0.32092	9.44395	0.0469427	0.232813
ydfV	-1.54373	1.91499	0.0470474	0.233046
bax	0.37366	7.74356	0.0474655	0.233599
mrcB	-0.326391	7.95195	0.0475013	0.233599
rnlA	0.348049	7.90082	0.047576	0.233599
rhaM	2.6455	1.04389	0.0475775	0.233599
yiaJ	-0.550635	4.22072	0.0475829	0.233599
basS	0.535094	5.3056	0.0475849	0.233599
malT	-0.637413	9.94463	0.0476508	0.233599
aldA	0.840953	5.78892	0.0477078	0.233599
yrdD	0.461638	7.59546	0.0477511	0.233599
gldA	-1.27114	5.45631	0.047842	0.233599
dtd	-0.586605	5.76293	0.0478823	0.233599
hofC	0.731871	3.76617	0.0478837	0.233599
yajI	-1.02449	2.65394	0.0479535	0.233599
ybiP	0.640969	6.50007	0.0479781	0.233599
fabI	-0.311664	9.79553	0.048065	0.233599
yjeH	0.653335	4.37695	0.0481132	0.233599
ghrA	-0.576604	4.81383	0.048162	0.233599
hslR	0.518026	6.37834	0.0481992	0.233599
napG	-0.904631	5.90782	0.0487508	0.235989
osmE	-0.844873	4.16831	0.048854	0.236206
yecM	-0.574399	4.08571	0.0498676	0.240818
yihF	0.598223	4.22538	0.0501537	0.241911
cyaY	-0.461592	5.33204	0.050261	0.242087
frr	-0.318179	9.58215	0.0503101	0.242087
ydgK	0.382582	6.20959	0.0506998	0.243672
cueO	0.448952	5.17126	0.0507765	0.243751
uof	0.519733	5.13674	0.0509021	0.243939
elfC	-0.948135	3.22398	0.0509363	0.243939
damX	-0.391272	9.32076	0.0509976	0.243943
yfdF	0.949231	4.00358	0.0511009	0.244149
fxsA	0.576164	4.50733	0.0511638	0.244161
allC	1.00666	2.62812	0.0514323	0.245153
yafP	0.843223	3.46224	0.0517282	0.246273
hsdR	-0.485791	8.77779	0.0518241	0.246439
cvrA	-0.491041	6.32514	0.0523982	0.248876
metN	-0.633262	5.77534	0.052967	0.251043
sthA	0.520273	7.70936	0.0529787	0.251043
wcaN	-0.347411	8.17202	0.0531455	0.251525
fabA	-0.34288	9.21403	0.0532047	0.251525
sdhD	1.12153	5.30635	0.0534419	0.25219
yedD	-0.479123	5.47733	0.0534703	0.25219
glpG	0.367282	6.96548	0.0536267	0.252402
ygjJ	2.10139	1.57664	0.0536401	0.252402
mipA	-0.384705	8.68404	0.0539165	0.253255
yccM	0.788399	4.66706	0.0539499	0.253255
rpoE	-0.394532	7.13521	0.0540189	0.253255
nagK	-0.371628	6.5225	0.054072	0.253255
bcsB	-0.550608	4.44781	0.0541409	0.253284
ugpE	2.11603	1.18451	0.0544093	0.254199
ycgL	-0.447384	5.30681	0.0544671	0.254199
gltK	0.789672	3.93303	0.0545251	0.254199
uidA	1.54881	3.01688	0.0549052	0.255676
selA	-0.519424	7.38233	0.0552856	0.257151
wecG	-0.36741	6.06515	0.0556533	0.258564
btuE	-0.5022	4.98554	0.0559905	0.259832
katG	-0.876534	9.7529	0.0561432	0.260242
yqeG	-0.572824	6.83508	0.056539	0.261529
ssuC	-2.65809	0.821456	0.0565503	0.261529
nlpI	0.336529	11.0629	0.0570059	0.263335
norV	-1.29129	2.71278	0.057325	0.264506
smpB	-0.356585	7.14727	0.0574881	0.264956
atpG	-0.307855	11.3136	0.0577014	0.265637
nanM	-0.845699	2.6993	0.0581445	0.267326
lpxA	-0.367462	9.20616	0.0582007	0.267326
rpsH	-0.395645	12.6697	0.058536	0.268561
gntP	0.982102	3.85704	0.0589318	0.269324
yjiR	0.641685	4.56535	0.0589665	0.269324
uhpB	0.902351	5.04725	0.0589805	0.269324
yqhD	0.501063	7.20783	0.0590071	0.269324
cysZ	-0.391191	5.22997	0.0590355	0.269324
ydhJ	0.613035	4.47243	0.0594776	0.271035
mqsA	-0.523444	4.72394	0.0595814	0.271067
arcA	-0.360076	9.54359	0.0596186	0.271067
yieP	-0.551441	6.28367	0.0596859	0.271068
yjaZ	0.537793	5.13528	0.0598075	0.271315
gor	-0.282397	8.16202	0.0599847	0.271814
mngA	2.61676	1.13596	0.060262	0.272444
zraR	-0.61181	5.86476	0.0602633	0.272444
tehB	-0.482633	4.76801	0.0603259	0.272444
rplP	-0.280946	12.6978	0.0603998	0.272473
loiP	-0.395943	6.03986	0.0606197	0.272895
purB	-0.414041	7.91126	0.0606282	0.272895
ybdL	-0.810535	3.0969	0.0611208	0.274502
yibN	-0.329665	7.79227	0.0611212	0.274502
yeaG	-0.842329	3.28252	0.0612146	0.274616
ybiH	-0.737283	4.54103	0.0615695	0.275902
yhiN	0.531645	7.25038	0.0618857	0.277012
yedE	-0.453758	5.98992	0.0623147	0.278292
yraQ	0.505137	5.51972	0.0623621	0.278292
hisP	0.575124	3.86456	0.0623781	0.278292
ribD	-0.305195	7.5143	0.0625951	0.278952
ybjX	-0.340214	7.84825	0.0628653	0.279823
lysS	-0.370293	10.0752	0.062929	0.279823
proS	-0.35967	9.94713	0.0630823	0.280197
yoaC	0.655075	4.55674	0.0632125	0.280466
pgaA	0.613918	3.93846	0.063439	0.281163
flgB	-0.59148	8.63284	0.0635953	0.281547
dapB	-0.398269	6.60073	0.063734	0.281852
pmbA	-0.405191	7.60486	0.0638893	0.28223
ogt	-0.593052	4.80349	0.0641226	0.282951
yaiY	1.09232	2.51038	0.064222	0.283081
tsx	0.385277	9.73683	0.0645275	0.284118
thiM	0.586304	4.77136	0.0648132	0.285065
cysS	-0.341952	8.15718	0.0651644	0.286058
chiQ	1.02058	3.39034	0.0651804	0.286058
yhaI	1.27716	2.51998	0.0653311	0.286408
ydcI	1.06564	3.98663	0.0655654	0.287124
crp	-0.470233	9.17879	0.0658923	0.288243
amiB	-0.297707	7.02881	0.0659837	0.288331
tyrP	0.475509	5.42062	0.0661763	0.28886
umuD	0.893555	2.50352	0.0664824	0.289582
nudB	-0.313537	7.6711	0.0665549	0.289582
rdgC	-0.345002	6.45414	0.0665567	0.289582
yfdR	4.3471	0.379733	0.0672577	0.292067
yfiR	0.455989	5.22376	0.0672722	0.292067
yjjW	-1.44856	6.64137	0.0674726	0.292622
ylaC	0.432223	6.00086	0.0677602	0.293555
ybfF	-0.578584	4.86645	0.0679621	0.293843
sgcR	-1.2198	2.97026	0.0679722	0.293843
atpA	-0.300112	12.2408	0.0682885	0.294723
yabI	0.521879	5.17877	0.0683214	0.294723
malZ	0.481951	5.17952	0.0685049	0.295199
yfjH	-0.675407	4.24194	0.0688704	0.296458
yhfZ	-0.58115	5.26876	0.0689643	0.296546
yffB	0.393099	6.04099	0.0690434	0.296571
ybiY	-2.77388	2.23295	0.0694039	0.297803
fetA	-0.587419	4.75678	0.0695339	0.298045
treC	-0.743705	6.87358	0.0701548	0.300387
ssuE	-2.62039	1.75228	0.0703392	0.300813
casD	-1.10855	2.3156	0.070403	0.300813
yfaP	2.45129	1.19917	0.0709855	0.302728
frsA	-0.353528	6.46862	0.0710009	0.302728
dhaL	-0.722515	7.64408	0.0713215	0.303774
mhpB	-2.13416	1.06656	0.0717959	0.305472
ybjP	-1.03405	2.89387	0.0721209	0.306533
rpsN	-0.398113	12.8053	0.0725432	0.308004
fumB	-0.844003	5.50302	0.0727586	0.308408
ebgA	0.845902	5.08328	0.0727911	0.308408
mtlA	0.432474	7.45403	0.0731417	0.30957
ydjM	0.509434	4.26264	0.0733136	0.309732
rlmE	0.322028	8.55517	0.0733334	0.309732
ybiU	0.600756	4.23763	0.0735552	0.310315
ydiK	-0.481213	5.31205	0.073625	0.310315
kup	-0.355734	7.27063	0.0738888	0.311103
udk	-0.521035	6.87952	0.0741451	0.311857
yejG	0.490494	6.67279	0.0742528	0.311985
ygeG	2.45466	0.405129	0.074763	0.313803
rhtA	-0.585052	4.13566	0.0749147	0.313914
yfeA	0.481461	6.62275	0.075008	0.313914
ybiX	0.962956	3.47692	0.0750224	0.313914
atpE	-0.284852	10.0547	0.0751855	0.313961
trmD	-0.312762	12.4608	0.0752698	0.313961
yegX	0.597743	3.75019	0.0753017	0.313961
prmA	-0.32112	7.55559	0.0753445	0.313961
nhaA	-0.309166	7.44567	0.075832	0.315667
yliE	-0.668013	4.92595	0.0767986	0.319329
yjjQ	1.43552	1.96182	0.0768697	0.319329
gpmA	-0.311251	8.88054	0.0772244	0.320473
yfiF	-0.282877	7.98959	0.0775776	0.32107
glcB	-0.466018	4.73926	0.0776479	0.32107
argO	0.48495	4.25737	0.0777146	0.32107
nlpC	-0.646745	4.32101	0.0777392	0.32107
creA	-0.385111	5.39238	0.0777653	0.32107
ecnB	0.545305	5.05053	0.0780291	0.321576
ygdH	-0.583451	7.82285	0.078047	0.321576
hofN	1.95795	1.38719	0.0784161	0.322768
alkA	-0.974978	2.99177	0.0788296	0.32414
pepP	-0.271154	8.56576	0.0789673	0.324376
phoA	0.820189	3.02122	0.0793513	0.324599
hslU	0.368614	9.14374	0.0794136	0.324599
coaA	0.305245	7.32689	0.0794361	0.324599
astB	1.43522	1.81492	0.0794623	0.324599
dgcZ	0.741977	4.04869	0.0794959	0.324599
pgpA	-0.394661	6.1913	0.0795617	0.324599
cspH	0.735458	3.63673	0.0797792	0.324599
yrbN	0.478613	7.66065	0.0798237	0.324599
csgF	4.35347	0.677818	0.0799317	0.324599
slt	-0.437274	6.13741	0.079947	0.324599
fieF	-0.399177	6.64255	0.0799667	0.324599
rseC	0.369963	6.38036	0.0799852	0.324599
rppH	0.312441	7.4166	0.0800672	0.324606
fliF	-0.587487	8.80873	0.0809806	0.327371
yjiA	0.726845	6.78074	0.0810437	0.327371
ydcD	0.885185	3.48438	0.0810661	0.327371
hha	0.339489	7.16875	0.0812675	0.327371
bamB	-0.335985	8.72504	0.0813585	0.327371
dmsB	-1.26142	5.17273	0.0813868	0.327371
rpsC	-0.268954	13.3846	0.0814578	0.327371
yjhP	0.929115	3.37265	0.0815337	0.327371
creD	0.595643	4.17319	0.0815593	0.327371
yqaB	0.381092	6.26127	0.0815858	0.327371
murI	-0.368308	6.97925	0.0816402	0.327371
yggI	-0.71317	3.9808	0.0818609	0.32793
waaR	0.340138	7.28415	0.0822995	0.329361
mdtC	-0.515078	4.78898	0.0824368	0.329584
phoH	0.952125	2.56007	0.0828977	0.331099
yhjB	0.931243	2.63929	0.0830911	0.331491
groS	0.355836	9.05583	0.0832396	0.331491
napH	-0.726682	5.66916	0.0832417	0.331491
kdsB	-0.330923	7.29443	0.0833957	0.331777
smrB	-0.368086	5.94753	0.0836749	0.332239
srlQ	-0.616595	5.89131	0.0836772	0.332239
ynfN	2.45652	1.53033	0.0838581	0.332239
ybjJ	-0.427124	5.14203	0.0838737	0.332239
agaR	-0.403494	6.58621	0.0839228	0.332239
clsC	-0.43782	5.22562	0.084286	0.332822
rbfA	-0.253369	8.28845	0.084328	0.332822
bamD	-0.251759	8.41565	0.0843791	0.332822
surA	-0.305903	9.19533	0.0843995	0.332822
yaeH	-0.632996	5.38801	0.084577	0.333197
ydcT	1.44123	1.33761	0.0849271	0.334251
gatA	0.816078	8.75266	0.0852059	0.334465
rsmA	-0.324025	8.51339	0.0852127	0.334465
rplF	-0.330059	13.1226	0.0852298	0.334465
yibG	1.96732	1.75784	0.0853323	0.334543
yahA	0.702859	5.06436	0.0857659	0.335916
ygfZ	-0.339653	7.75685	0.0859185	0.336188
rpoB	-0.30412	13.1403	0.0861355	0.336404
nadR	-0.311996	6.99536	0.0861666	0.336404
nupG	-0.756628	7.18369	0.0862613	0.336404
yehY	1.13216	1.89357	0.0863064	0.336404
fdoG	0.386178	11.2553	0.087013	0.338393
ymcE	0.431014	5.14988	0.0870697	0.338393
mnmH	-0.428381	5.24657	0.0871096	0.338393
rimM	-0.315038	12.3528	0.0871517	0.338393
yciA	-0.389764	6.04719	0.0873378	0.33879
dcd	-0.313645	7.04009	0.0877133	0.339921
ydcY	-0.44495	5.77409	0.0881595	0.341066
btuR	0.398543	5.54433	0.0881777	0.341066
tusA	0.47508	4.61896	0.0882629	0.34107
ydjN	-0.471406	5.68408	0.0884033	0.341286
maeA	-0.243581	8.09314	0.0885665	0.341589
ytfL	0.414469	5.9844	0.0887819	0.342094
dtpB	-0.536974	6.72139	0.0889945	0.342576
djlA	-0.348884	6.03606	0.0890764	0.342576
cspE	-0.320291	11.3479	0.089272	0.342873
envZ	-0.275902	7.25939	0.0893234	0.342873
gyrA	-0.336287	10.4374	0.0895118	0.343165
trpE	1.00521	2.73239	0.0895694	0.343165
ccmB	-0.754425	4.06825	0.0899068	0.344132
gltL	0.464603	4.7141	0.0902226	0.345014
sieB	1.95391	2.17781	0.0906128	0.345962
tatD	0.457565	6.36467	0.0906619	0.345962
hipB	-0.897529	2.71781	0.0907274	0.345962
yeiG	0.437893	5.27604	0.0910484	0.346548
ycaO	-0.374195	8.64961	0.0910523	0.346548
rimP	0.499449	8.88651	0.0911507	0.346596
nepI	0.448117	4.7219	0.0916166	0.347461
pheT	-0.291364	10.6714	0.0916187	0.347461
yfjM	-1.50515	2.50324	0.0917277	0.347461
modC	-0.396649	5.99021	0.0917887	0.347461
ftsY	-0.243729	8.46372	0.0918081	0.347461
sspB	-0.252654	8.05983	0.0919705	0.34775
insD1	1.56646	1.31997	0.0923363	0.348807
xylG	0.576537	3.34765	0.0928424	0.350391
lpoB	-0.390416	6.33617	0.0930493	0.350775
narZ	0.891262	2.85902	0.0931177	0.350775
ycfH	-0.41856	7.13066	0.0934474	0.351672
fdhE	0.284457	8.71696	0.093567	0.351672
fliN	-0.589439	7.21117	0.0936168	0.351672
yeaD	-0.472512	6.54008	0.0937133	0.351708
mfd	-0.278001	7.78413	0.0938493	0.351891
ivy	-0.648734	4.31459	0.0944172	0.353693
glxK	1.0391	1.93473	0.0948429	0.354958
nudL	-0.554649	4.35977	0.0950461	0.35539
metE	-0.50953	4.66947	0.0958331	0.358001
yigM	0.543992	4.45275	0.0961217	0.358196
oppA	0.367216	8.23172	0.096212	0.358196
ygiF	-0.330967	6.61687	0.0962249	0.358196
hlyE	1.24328	2.09934	0.0963251	0.358196
nadE	-0.41072	7.26668	0.0964921	0.358196
ybjH	0.442646	4.63109	0.0964969	0.358196
ftsA	-0.242056	8.65444	0.0965056	0.358196
bssS	0.402433	6.32862	0.0979588	0.363256
betT	0.5781	5.52879	0.0981788	0.363738
mepM	0.375137	7.32887	0.0983269	0.363954
mglC	1.21644	2.53869	0.098855	0.365237
kbl	-0.290163	8.51442	0.0989284	0.365237
xapR	0.650964	3.38075	0.0989447	0.365237
lpxT	-0.450964	7.32373	0.0993893	0.366543
tsf	-0.245265	11.9304	0.099639	0.366833
rplE	-0.322648	13.0073	0.0996792	0.366833
ybcV	1.56732	2.00537	0.0997401	0.366833
ybaY	-0.563967	4.102	0.100033	0.367577
gsk	-0.307317	7.34841	0.100219	0.367784
rplO	-0.250701	13.1758	0.100272	0.367784
hcr	-1.276	4.08033	0.100796	0.36918
ruvA	0.387127	6.02955	0.100898	0.36918
wrbA	-1.1391	4.70677	0.100926	0.36918
yfbU	-0.49205	6.4915	0.101025	0.369206
entH	0.842694	3.08357	0.101369	0.370053
ddpA	2.43909	1.63244	0.10144	0.370053
yeaK	-0.485662	5.27788	0.101595	0.370285
zraS	-0.559286	5.51733	0.101993	0.371279
yeeO	0.772094	3.00078	0.102107	0.371279
mprA	-0.294156	7.48132	0.102143	0.371279
aegA	-0.846079	6.48118	0.102317	0.371578
lacZ	0.765306	3.99444	0.102628	0.372372
yfjK	-0.386582	5.81653	0.103032	0.373187
yfeZ	0.453681	4.28414	0.103037	0.373187
ppiA	-0.440388	6.47711	0.103224	0.373404
rplT	-0.279937	12.1991	0.103282	0.373404
psuK	1.43096	1.63371	0.104013	0.375709
yibL	-0.402552	5.80516	0.10428	0.376338
panD	-0.361593	6.67856	0.104412	0.376479
fdx	0.311274	7.02101	0.10473	0.377291
sapC	-0.49128	5.17232	0.105457	0.379244
zitB	-0.779091	3.8692	0.10547	0.379244
yhfY	-0.731428	3.68809	0.105595	0.379244
fkpA	-0.238047	9.32872	0.105772	0.379244
rhaD	1.56088	1.61959	0.105831	0.379244
xthA	-0.278028	6.623	0.105836	0.379244
narL	-0.42572	6.58166	0.106429	0.380888
gcd	0.336143	7.13042	0.106568	0.380888
uvrY	-0.293405	7.02067	0.106577	0.380888
ybjO	0.585505	3.7874	0.106892	0.381617
dacA	-0.284024	7.78349	0.10697	0.381617
mgtA	0.676483	9.27294	0.107153	0.381933
dld	-0.368868	6.43019	0.107951	0.384397
nuoM	0.309304	8.07526	0.108034	0.384397
ybgI	-0.493273	6.24472	0.108229	0.384722
elaB	-0.563869	3.92253	0.108351	0.384722
ulaA	1.05223	2.53994	0.108437	0.384722
pdxB	-0.265	7.00285	0.10858	0.384722
eutC	-0.486839	4.23463	0.108602	0.384722
nanS	0.695759	2.8374	0.108707	0.384757
yqeI	-0.694256	3.58653	0.109066	0.385373
dacC	-0.346732	5.91554	0.109071	0.385373
ibsA	-1.11912	2.97665	0.109445	0.386355
dnaA	0.407271	8.43003	0.109851	0.387397
ypfJ	-0.339062	6.18565	0.109932	0.387397
fabG	-0.256444	10.5775	0.110365	0.388586
ppiD	-0.244146	9.22099	0.110976	0.390026
srlA	-1.19406	4.65769	0.11099	0.390026
fumC	0.68142	4.39486	0.111064	0.390026
folX	-0.32198	6.47716	0.111467	0.391102
caiA	0.458407	4.69909	0.11159	0.391194
yqeF	0.707593	4.77307	0.111806	0.391613
nadC	-0.41995	6.37191	0.111986	0.391904
modB	-0.482175	4.95413	0.112731	0.39417
uidB	1.3422	1.78923	0.113067	0.395002
yafC	0.443944	4.83714	0.113759	0.397074
ybdG	-0.288171	6.50936	0.113868	0.397112
yhhN	-0.710562	4.28538	0.11414	0.39772
glcA	1.00068	2.19798	0.114811	0.399455
speG	-0.416612	5.70581	0.114863	0.399455
gmr	0.373066	4.98562	0.114935	0.399455
sgcB	1.78837	1.28078	0.115551	0.401252
srlR	-0.496894	6.50131	0.115947	0.402282
yiiG	0.860896	3.07512	0.116582	0.404139
paaX	-0.537597	4.60852	0.116745	0.404356
cfa	-0.450199	6.5179	0.116859	0.404405
cpdA	-0.2709	7.3533	0.118192	0.408668
ypdA	-0.307978	6.14225	0.119185	0.411283
nemA	-0.363766	5.37306	0.119252	0.411283
ydgI	0.515559	5.62015	0.119335	0.411283
waaC	-0.281764	7.72784	0.119356	0.411283
rplQ	-0.287106	12.5284	0.119543	0.411579
hyaD	-1.17926	1.42041	0.119871	0.411875
ybdD	0.975175	2.90821	0.11993	0.411875
phnL	0.888067	2.5164	0.119998	0.411875
ahpF	0.264095	8.36531	0.120037	0.411875
yfcH	-0.280247	6.7293	0.120655	0.413646
kdgK	-0.322239	6.67461	0.120959	0.414335
rfbA	-0.367299	8.70998	0.121418	0.414645
setC	1.19691	1.6483	0.121419	0.414645
patD	-0.692271	3.59145	0.121456	0.414645
ulaG	-0.884827	2.73521	0.12146	0.414645
ydhI	0.718618	3.08928	0.121886	0.415751
cpsG	-0.992679	1.79647	0.122201	0.416121
ykgL	-0.992651	2.06134	0.122201	0.416121
yfjJ	-1.49721	1.56951	0.122378	0.416277
yohF	1.05605	2.48773	0.122452	0.416277
miaB	-0.421258	8.03561	0.122615	0.41648
yfcP	1.79384	1.17823	0.122783	0.416604
fliA	-0.549285	8.50595	0.122868	0.416604
ykfI	0.477109	4.44298	0.122961	0.416604
rplA	-0.323218	12.9577	0.123624	0.418108
yehX	-1.28064	1.8433	0.123678	0.418108
mtlR	0.372516	6.71007	0.123715	0.418108
chbG	-0.658247	3.1101	0.124449	0.420111
trmA	0.307313	7.74744	0.124548	0.420111
hycF	-1.49013	1.23949	0.12462	0.420111
ilvH	-0.88745	2.93535	0.125005	0.420446
cysG	-0.373205	7.74922	0.125015	0.420446
ydbC	-1.19909	2.93001	0.125173	0.420446
eutJ	2.23802	0.503212	0.125355	0.420446
torC	-4.13344	0.778537	0.125392	0.420446
pntA	-0.281195	7.87701	0.125435	0.420446
kptA	0.648137	3.54989	0.125528	0.420446
fliL	-0.371806	8.0146	0.125694	0.420446
ynfE	-0.714453	4.29284	0.125733	0.420446
ydiE	0.535964	3.29224	0.125759	0.420446
ybaV	0.62618	3.475	0.125892	0.420514
phnN	-4.1338	0.654796	0.125988	0.420514
yehU	-0.443444	6.80715	0.12632	0.420573
yhaH	-0.495694	4.70147	0.126374	0.420573
yciF	4.04331	0.499741	0.126397	0.420573
gltX	-0.331571	9.64523	0.126524	0.420573
yjbF	4.04366	0.676346	0.126526	0.420573
fic	0.519686	4.39211	0.127207	0.422489
glnK	1.78672	1.12525	0.127377	0.422709
glsA	-0.919323	2.18694	0.12763	0.422978
ada	0.42086	5.08536	0.127844	0.422978
mglB	1.01177	4.18789	0.127847	0.422978
deoC	-0.581277	7.34718	0.127877	0.422978
glpT	0.610797	9.51671	0.128249	0.423861
typA	-0.359021	11.0461	0.128473	0.424255
ubiJ	-0.293447	7.25122	0.129125	0.425825
ypjK	4.04335	0.475795	0.129159	0.425825
ybhQ	-0.556364	5.04255	0.130083	0.428521
ydiN	-4.14409	0.187141	0.130381	0.428843
pppA	-0.373272	5.18409	0.130393	0.428843
exoX	-0.462975	4.48927	0.130567	0.429066
yjfM	4.04337	0.922706	0.130786	0.429437
mepH	-0.43331	4.79415	0.13103	0.429724
yccS	-0.298526	7.13772	0.131086	0.429724
ydeQ	1.77294	0.933066	0.13148	0.430413
yncD	0.508774	6.41356	0.131509	0.430413
yjcB	0.61795	4.63501	0.131747	0.430529
betB	0.45703	5.84063	0.131758	0.430529
yiaW	2.24043	0.501859	0.132099	0.431297
yhiM	0.698562	4.6378	0.132567	0.432475
lpxC	-0.239476	10.4444	0.133082	0.433803
blr	-0.739992	4.31245	0.133446	0.434639
mdtI	1.06485	3.04293	0.13364	0.434765
ydjZ	-0.974325	3.73886	0.133699	0.434765
menA	0.385158	6.22947	0.133835	0.434857
pka	-0.389254	6.72089	0.134643	0.436935
yciQ	0.425978	5.3138	0.13482	0.436935
ykfH	0.800889	2.52645	0.134874	0.436935
acrB	-0.276888	10.1561	0.134907	0.436935
yahN	0.749156	2.92903	0.135331	0.437526
lysC	-0.378261	6.18757	0.135346	0.437526
yeaQ	-0.702293	3.53104	0.135414	0.437526
atoC	-0.83995	3.80281	0.135678	0.437605
pnuC	-0.785842	3.57627	0.135693	0.437605
yncG	2.23912	1.16332	0.135764	0.437605
yahK	-0.539548	3.33889	0.135942	0.437832
yagG	1.15236	2.05436	0.136248	0.438466
waaZ	-0.293187	6.43818	0.13641	0.438602
ypdB	-0.343257	5.36021	0.136507	0.438602
lon	0.252774	10.1147	0.136764	0.439078
yicJ	-0.927398	2.56404	0.136877	0.439094
ynfH	0.48645	4.35444	0.137246	0.439928
ybiO	0.576808	4.02984	0.137577	0.440639
rffH	-0.367023	7.41835	0.137772	0.440914
ychE	0.370841	5.23077	0.13851	0.442926
galU	-0.230724	8.28522	0.138962	0.44402
rluD	-0.317405	7.81078	0.139351	0.444911
rpmB	0.298964	11.0769	0.139571	0.445263
yobD	0.498062	4.91159	0.140201	0.446501
yfiE	0.471572	4.19792	0.14021	0.446501
metG	-0.336614	9.03247	0.140291	0.446501
waaU	0.29624	7.26028	0.140865	0.447447
ldhA	-0.301548	6.4063	0.140976	0.447447
nfrA	-0.325471	6.36925	0.140993	0.447447
hdfR	0.340612	5.95761	0.141084	0.447447
deoD	-0.264839	9.19672	0.141142	0.447447
ysaA	-0.690298	5.80219	0.141438	0.448036
dgoK	-0.825206	3.6599	0.141991	0.449436
dsbE	-0.539336	3.97253	0.142232	0.449844
emrE	0.428227	4.72812	0.142427	0.450109
dnaC	0.381568	5.44795	0.142761	0.450811
cbeA	4.04	1.00928	0.143098	0.451247
ybbA	0.517702	4.02161	0.143122	0.451247
rraA	-0.341732	8.04616	0.143399	0.45169
yggL	-0.283554	7.0492	0.143795	0.45169
pyrG	-0.309441	10.4711	0.143846	0.45169
hycB	4.03622	0.352794	0.143966	0.45169
marB	-0.361532	4.30376	0.143968	0.45169
yqcA	-0.356974	5.70311	0.144063	0.45169
dicA	0.367761	5.3355	0.144222	0.45169
artJ	0.432032	3.97963	0.144269	0.45169
mrr	-0.443366	5.53488	0.144299	0.45169
hycI	-0.591598	3.7067	0.144609	0.45169
viaA	-0.549723	7.18906	0.144616	0.45169
nudI	-0.652931	2.88734	0.144636	0.45169
rzpQ	4.03599	0.923311	0.144715	0.45169
gpsA	-0.234247	9.29367	0.145391	0.453449
yohP	1.41846	0.782497	0.146055	0.454865
hns	-0.277702	9.20479	0.14607	0.454865
pncC	-0.413846	4.74264	0.146547	0.455697
recF	0.586712	7.45035	0.146563	0.455697
sdaA	-0.247846	7.38665	0.146777	0.456012
dmsD	-0.361259	5.03995	0.147139	0.456787
crr	-0.269391	10.2628	0.147315	0.456981
rbsR	0.478202	7.13782	0.148042	0.458884
yecS	-0.437971	4.45019	0.148287	0.459291
pepQ	-0.291387	8.48966	0.148497	0.459589
galK	-0.359101	6.31862	0.148943	0.460158
yhfX	-1.59883	1.77386	0.148983	0.460158
dfp	-0.256496	7.68832	0.149094	0.460158
yidK	1.36711	1.74717	0.149136	0.460158
acpS	-0.29793	5.49846	0.149356	0.460382
nudK	-0.517475	5.2428	0.149436	0.460382
zapA	-0.262961	8.10056	0.149839	0.46095
yidA	-0.367474	6.82912	0.149945	0.46095
hdeB	-0.870946	3.21072	0.150022	0.46095
ygjK	0.637182	2.83729	0.150265	0.46095
mraZ	0.25192	7.72655	0.150281	0.46095
bcr	0.329149	7.03009	0.150418	0.46095
yobA	0.299464	6.32872	0.150419	0.46095
yciK	-0.396514	5.46662	0.150659	0.461335
speF	1.02224	2.50522	0.150897	0.461716
thiS	1.10485	1.53248	0.151065	0.461741
rpsS	-0.217505	12.0527	0.151152	0.461741
queC	-0.294039	5.97349	0.151248	0.461741
ybgA	-0.906439	1.8505	0.151709	0.4628
atpI	0.311493	8.13893	0.151844	0.46286
dgkA	-0.338985	5.11111	0.152209	0.463625
ydjA	-0.329886	6.00433	0.152389	0.463823
trmN	0.38055	5.34365	0.153126	0.465627
pyrI	-0.434732	3.7717	0.153212	0.465627
relB	-0.574328	3.57823	0.153522	0.466218
yjgH	1.12731	1.79672	0.153779	0.466647
quuD	1.42067	1.4509	0.154077	0.466675
sufC	0.629392	2.88176	0.154114	0.466675
waaG	0.300926	7.28469	0.154134	0.466675
gcvR	-0.436577	6.39717	0.154605	0.467739
ydgA	-0.206935	8.0421	0.154717	0.467739
fliP	-0.588449	6.67541	0.155026	0.468323
gcvH	-0.629798	6.27484	0.155296	0.468788
proY	-0.291677	6.70154	0.15559	0.469015
aroE	0.258057	7.36621	0.155603	0.469015
pdxA	-0.307642	8.0346	0.156076	0.469804
araE	0.461532	4.36443	0.156188	0.469804
ileS	-0.216593	10.357	0.156265	0.469804
tdk	-0.341122	5.88204	0.156353	0.469804
smf	0.507883	4.67348	0.156446	0.469804
uspB	0.560595	3.73621	0.156951	0.470969
mukE	0.227021	7.80849	0.157379	0.471902
hemX	-0.252616	7.93541	0.157866	0.473013
yfaE	-0.415459	6.08345	0.158025	0.47314
malQ	0.513663	6.91751	0.158356	0.473779
yfeD	-0.452194	5.59802	0.159696	0.477099
yfaA	-0.526467	3.80373	0.159777	0.477099
yjiM	-0.85788	5.40428	0.15982	0.477099
yaaY	1.13566	2.17803	0.159999	0.47721
gspF	0.793954	3.21134	0.160093	0.47721
ybbC	-0.66564	3.46893	0.160861	0.479144
galE	-0.389615	6.60389	0.161321	0.480163
mdlA	0.353768	6.05125	0.16166	0.480817
livH	0.474056	3.41081	0.161939	0.481291
argB	0.558981	3.87809	0.162854	0.483657
rbsK	0.472332	8.50455	0.163257	0.484497
yrbG	0.238899	6.4975	0.163411	0.484597
dinJ	-0.539061	3.95996	0.163628	0.484887
fpr	-0.379364	5.82619	0.163818	0.484911
etp	-0.672699	2.43207	0.163967	0.484911
yghW	-1.44887	1.44901	0.163996	0.484911
umpH	-0.278374	6.85644	0.164293	0.485433
syd	-0.30625	5.57157	0.164821	0.486637
dnaK	0.280954	11.4341	0.16505	0.486959
rsxB	0.438128	5.69157	0.165253	0.4872
sulA	0.332589	5.51466	0.165575	0.487384
yfaL	-0.33925	5.61483	0.165585	0.487384
ubiG	-0.279682	6.28148	0.165677	0.487384
dcuR	0.396674	5.29853	0.165861	0.487571
efp	-0.295088	9.78967	0.1663	0.48789
ychJ	-0.281384	6.07206	0.166357	0.48789
rpsP	-0.264028	10.7332	0.166481	0.48789
yjhU	-0.299381	7.04513	0.166635	0.48789
yeaL	0.562161	3.64376	0.166645	0.48789
yqiI	-0.71664	3.42164	0.166964	0.48789
yqiJ	0.94496	2.53258	0.167046	0.48789
yjfC	-1.17677	2.05711	0.167167	0.48789
ycgZ	1.09626	2.15136	0.167167	0.48789
ytfE	0.524393	4.01506	0.167177	0.48789
uspF	-0.713887	4.52566	0.168751	0.491922
rplV	-0.227955	12.7756	0.168801	0.491922
ygdQ	0.359935	5.8361	0.169056	0.492308
ydcR	0.389317	5.16923	0.169374	0.49288
pntB	-0.220897	7.61383	0.169655	0.493342
livG	0.464179	3.6404	0.169788	0.493374
glnG	-0.272348	6.04083	0.169941	0.493464
cra	-0.392848	7.69365	0.17012	0.493629
htpG	0.23399	9.63932	0.170493	0.494357
ompR	-0.404553	6.83204	0.170883	0.494482
ygdB	-1.11269	2.4131	0.170885	0.494482
wzxB	-0.400974	8.65193	0.170953	0.494482
nlpA	0.53298	4.07399	0.171026	0.494482
gdhA	-0.372334	5.95116	0.171738	0.496186
glnP	-0.403296	5.10319	0.17194	0.496414
nupC	-0.298093	7.96259	0.17226	0.496986
ybcF	0.675417	2.68432	0.172687	0.497508
glnD	0.227594	6.98617	0.172792	0.497508
uvrA	0.218563	7.92222	0.172811	0.497508
gyrB	-0.234845	9.90544	0.173006	0.497716
ybjD	-0.299286	6.84468	0.173237	0.498027
dinB	0.460792	4.767	0.17374	0.499117
rhmA	0.86902	2.55459	0.174408	0.500346
ppc	-0.37294	8.91236	0.174749	0.500346
ltaE	-0.363962	5.45845	0.174766	0.500346
acrA	-0.272334	8.95098	0.174833	0.500346
rnk	0.341767	5.94952	0.174877	0.500346
yeeZ	-0.284942	6.57221	0.174992	0.500346
yagH	0.493767	3.54564	0.175034	0.500346
pepN	-0.274166	9.0371	0.175928	0.502545
mepS	-0.216537	8.95578	0.176082	0.502589
lpxK	-0.377497	7.13542	0.176192	0.502589
ydiV	0.500905	4.28187	0.176523	0.503179
glnH	-0.431973	6.10024	0.177724	0.506243
ybjS	0.380154	5.89979	0.178237	0.506613
ycaD	0.385625	4.07324	0.178337	0.506613
rpsT	-0.329608	10.8138	0.178344	0.506613
wecC	-0.339047	8.26643	0.178367	0.506613
ybjE	0.450551	3.88348	0.178747	0.506613
tpr	0.474506	4.44367	0.178764	0.506613
mscM	-0.227491	7.48025	0.178837	0.506613
yjhH	0.693338	3.5029	0.178856	0.506613
dmsC	-0.871182	4.78859	0.179217	0.50728
ssnA	-1.77664	1.37377	0.179736	0.508391
dapA	-0.240218	8.53176	0.180766	0.510948
bioD	-1.07069	2.2891	0.181063	0.511119
lolB	-0.277178	5.87248	0.181204	0.511119
gspE	0.702281	3.0157	0.181206	0.511119
xapB	-0.643745	2.88654	0.18191	0.512748
ybeU	1.178	1.21386	0.182304	0.513107
yjaG	-0.246875	7.0905	0.182413	0.513107
hscB	0.326205	6.70805	0.182418	0.513107
soxS	0.966196	2.17628	0.182919	0.513841
ydjF	-0.441706	4.49485	0.183024	0.513841
glpE	0.364046	5.22239	0.1832	0.513841
iaaA	-0.629151	5.26226	0.183204	0.513841
elaD	0.908294	2.42612	0.183427	0.513841
sufS	0.445246	3.66821	0.183542	0.513841
mazE	0.347128	5.18132	0.183579	0.513841
kefB	0.445902	5.09211	0.183696	0.513841
yjbR	-0.501999	4.91957	0.184142	0.514731
sodA	0.256579	8.80143	0.185028	0.516649
gudX	-0.710484	2.6436	0.185084	0.516649
cysH	-0.71322	2.89399	0.186687	0.520764
yhaO	-0.760736	6.82394	0.186956	0.521157
yeaN	-0.460373	3.85506	0.187892	0.523404
ydjO	1.52292	1.9865	0.188091	0.523599
ybhC	-0.30679	7.92673	0.188865	0.525334
ibaG	-0.299255	6.24752	0.189137	0.525334
dnaQ	-0.238668	5.91358	0.189202	0.525334
yceF	0.298577	5.15261	0.189297	0.525334
ymiB	1.43819	1.22832	0.189365	0.525334
mpaA	0.364008	4.64683	0.189987	0.526455
pabC	0.364567	5.46805	0.190057	0.526455
ygdR	-0.376476	4.76774	0.190159	0.526455
ydaF	1.17704	1.39306	0.190444	0.526882
yhdE	0.289824	7.26911	0.190701	0.527233
yhaK	0.620652	3.01517	0.191117	0.528021
yajQ	-0.233936	8.23016	0.191398	0.528437
ytfK	-0.404787	6.22788	0.191729	0.528989
yqjC	-0.239904	6.33977	0.192092	0.52963
queG	0.243609	6.87252	0.193187	0.532284
lpxD	-0.21271	9.73393	0.193613	0.533094
yeiP	-0.227586	7.35071	0.194018	0.533693
ddlB	-0.207893	8.35302	0.194094	0.533693
rcdA	-0.570984	4.12042	0.194338	0.533756
yfjZ	1.59973	0.911417	0.194422	0.533756
uspA	-0.506344	8.33669	0.194513	0.533756
oxyR	-0.290961	7.44276	0.194834	0.533818
hybA	-0.514112	7.00665	0.194853	0.533818
yidQ	-0.367061	5.18301	0.194932	0.533818
metL	-0.246076	7.2734	0.195409	0.534762
nrdF	0.612722	3.21796	0.19614	0.5364
hisG	0.324804	5.46204	0.196294	0.536457
nudE	0.283201	6.17979	0.196999	0.538021
cynT	-1.10149	1.91744	0.197205	0.53822
glsB	-0.30886	5.41748	0.197574	0.538555
tam	0.575914	2.97904	0.197675	0.538555
mltC	0.284445	6.26968	0.197728	0.538555
rsmE	-0.262999	6.25697	0.197913	0.538695
yajO	0.287426	6.18131	0.198678	0.540166
ygaM	-1.22323	2.10344	0.19872	0.540166
evgS	-0.282439	6.87422	0.199796	0.542691
rpsB	-0.189751	12.7346	0.200045	0.542691
frmB	0.239961	6.7997	0.200052	0.542691
folD	-0.233552	6.54632	0.200768	0.544047
rlmD	-0.247219	6.54017	0.200821	0.544047
rplU	-0.288551	10.3807	0.201056	0.544318
hemN	-0.196662	7.50488	0.201885	0.546198
ppk	-0.26516	7.84296	0.202098	0.54621
tamB	-0.200378	8.00036	0.20216	0.54621
minD	-0.280575	8.16969	0.202921	0.547901
ftsX	-0.203556	7.68204	0.203853	0.550049
essD	0.662037	3.17745	0.204122	0.550208
aas	-0.261869	6.73483	0.204184	0.550208
ynfB	-0.300462	5.2111	0.204782	0.55145
yafY	0.695996	2.73104	0.20506	0.551833
rlmI	-0.311509	7.13362	0.205438	0.552165
dinG	0.238005	7.28705	0.205457	0.552165
yhdP	-0.199139	7.88339	0.20571	0.552296
yfbR	-0.402116	4.91323	0.205779	0.552296
thiP	0.43045	5.39209	0.205943	0.552327
opgC	0.417105	5.96902	0.206064	0.552327
adiA	0.41754	4.80209	0.206627	0.553467
bcsF	0.660718	3.57974	0.206835	0.553467
ptsI	-0.220489	12.1159	0.2069	0.553467
murP	0.446448	5.54152	0.207116	0.553481
purL	-0.363385	6.78477	0.207223	0.553481
rhtB	0.511156	3.82479	0.207316	0.553481
yheV	-0.767988	3.10525	0.208882	0.557083
ytfB	0.29921	6.04547	0.208941	0.557083
gsiA	-0.375281	5.61641	0.209863	0.559172
potI	-0.814748	1.73656	0.210168	0.559617
nuoC	0.2829	9.46107	0.210764	0.560671
mdtF	-0.358767	4.74805	0.210901	0.560671
ybeY	-0.27727	6.13077	0.21098	0.560671
ybaB	-0.208589	8.01996	0.211396	0.561409
trpD	0.604931	3.35877	0.211914	0.562395
rpsG	-0.2065	12.5296	0.212046	0.562395
hslO	0.252487	7.71503	0.212687	0.563725
yfiP	-0.308093	5.0274	0.213434	0.565335
apt	-0.291366	7.46656	0.214364	0.567425
proP	0.439537	8.38796	0.215174	0.568033
yceI	0.466247	3.76972	0.215318	0.568033
msrC	-0.233645	7.05717	0.215394	0.568033
ugpQ	-0.392712	4.82912	0.215449	0.568033
agaS	0.759031	2.19798	0.215777	0.568033
aroL	0.276018	6.1337	0.215808	0.568033
hisL	0.49233	6.00769	0.215831	0.568033
thiC	0.309027	5.17694	0.215908	0.568033
sspA	-0.195015	8.81759	0.215946	0.568033
yceA	0.47728	5.97701	0.216045	0.568033
yqiH	0.676947	2.19623	0.216139	0.568033
rluB	0.368944	8.28359	0.217093	0.569669
yfcQ	-1.77681	1.47989	0.217155	0.569669
yddG	-0.684926	3.26962	0.21727	0.569669
sgcC	0.700445	2.97961	0.217325	0.569669
mnmG	0.42698	9.22612	0.217662	0.570182
rsmD	0.28135	5.77632	0.21851	0.571106
mdtP	1.008	1.65577	0.218528	0.571106
yhfK	-0.288121	7.32811	0.218662	0.571106
yibI	1.98672	1.64911	0.218784	0.571106
dinI	0.331774	4.49748	0.218902	0.571106
rhaB	-1.19346	1.94753	0.218936	0.571106
entD	0.988092	2.81464	0.219004	0.571106
yghR	1.00764	1.16151	0.219469	0.57195
glmM	0.173032	9.10347	0.219917	0.572228
pyrD	-0.309212	6.05581	0.220039	0.572228
hyfG	0.701803	3.12517	0.220198	0.572228
yshB	-0.533024	3.21694	0.220246	0.572228
thiI	-0.287033	8.06079	0.220355	0.572228
aroP	0.238273	5.72556	0.220425	0.572228
rsxG	-0.459941	5.72002	0.220586	0.572279
rpsQ	-0.212776	12.4288	0.220894	0.572583
dxr	0.203844	7.27586	0.221128	0.572583
fruB	-0.384079	10.5415	0.221147	0.572583
yhjA	-0.823168	5.01249	0.22127	0.572583
malK	1.34416	7.05195	0.22156	0.572965
ompL	1.20291	1.75199	0.222211	0.57328
feoC	0.44035	5.90993	0.222239	0.57328
narW	1.61136	0.836104	0.22228	0.57328
ybiV	-0.307933	5.28443	0.222372	0.57328
mnaT	-0.615079	3.82563	0.222474	0.57328
waaB	0.248087	7.22094	0.222532	0.57328
ybhF	-0.394852	5.83767	0.223248	0.574024
purC	-0.31849	4.72055	0.223383	0.574024
panB	-0.226524	7.0602	0.223395	0.574024
yehW	0.495459	3.53121	0.223506	0.574024
dsdX	0.85093	5.31799	0.223615	0.574024
argC	0.547639	3.66857	0.223673	0.574024
potH	1.98751	1.03993	0.22387	0.574096
ymfM	-2.15021	0.523948	0.224106	0.574096
dacB	0.250172	6.02599	0.224127	0.574096
pbpC	-0.382618	4.65555	0.224609	0.574715
frwB	1.98354	1.26476	0.224654	0.574715
deoB	-0.241774	9.60759	0.225104	0.574865
glcG	-0.655596	2.84979	0.22547	0.574865
priC	-0.417202	4.28447	0.225598	0.574865
eamA	0.3925	4.65726	0.225722	0.574865
xdhB	-1.37784	1.9237	0.225738	0.574865
narQ	0.315698	5.27284	0.226106	0.574865
yidF	-0.391696	5.17753	0.226135	0.574865
ydhB	0.369746	4.45846	0.226226	0.574865
ycjM	0.703491	2.7411	0.226559	0.574865
yjiG	-1.43439	1.88196	0.226625	0.574865
hyuA	1.25356	1.79221	0.226625	0.574865
yraI	1.25352	1.21264	0.226625	0.574865
rpsK	-0.224838	12.9453	0.226802	0.574865
yaiZ	-0.563785	4.07688	0.226837	0.574865
sra	1.98333	1.34653	0.226845	0.574865
znuC	-0.342648	5.14678	0.227729	0.576743
yccU	-0.350487	4.43755	0.228041	0.576925
ynfA	0.703883	2.39836	0.228163	0.576925
insI1	0.548406	3.93666	0.22823	0.576925
fmt	-0.226637	8.43516	0.228533	0.577234
frwC	1.25481	1.69345	0.228637	0.577234
torY	1.25306	1.66283	0.228894	0.577523
rsmH	0.174824	8.14432	0.229488	0.57866
yfcV	1.99106	1.31447	0.229852	0.579038
lptC	0.238334	7.32053	0.229925	0.579038
yedV	0.274912	5.1136	0.230477	0.579779
fucI	0.473049	3.72533	0.230579	0.579779
baeS	-0.495117	3.47829	0.230649	0.579779
yagI	-0.334915	4.97918	0.230847	0.579834
cdsA	0.277331	8.18582	0.231139	0.579834
yfdC	-1.1836	2.11256	0.2314	0.579834
ybaQ	-0.404707	5.76919	0.231468	0.579834
eptB	0.29824	6.75555	0.231577	0.579834
hybF	-0.414772	3.78178	0.231721	0.579834
ydgC	-0.605679	3.32618	0.231958	0.579834
csgA	-1.43606	1.43837	0.232103	0.579834
ubiF	-0.271827	6.18751	0.232488	0.579834
ypdC	-0.397233	4.48782	0.232624	0.579834
ydhP	0.341262	4.72986	0.232721	0.579834
yfdX	-1.43135	1.2944	0.232725	0.579834
fabH	-0.217561	9.97811	0.232829	0.579834
tyrR	-0.198071	7.86146	0.232857	0.579834
cdh	-0.263283	6.00985	0.232957	0.579834
acnA	0.256801	6.38573	0.233055	0.579834
ppsR	-0.5198	2.9767	0.233218	0.579834
rpsA	-0.22022	14.0779	0.233253	0.579834
alsA	0.881933	3.27222	0.233801	0.580047
racC	1.97865	0.528916	0.233859	0.580047
kdgR	-0.19886	6.96477	0.233918	0.580047
mdlB	0.246668	6.00142	0.234116	0.580047
cbdA	-1.07211	2.36499	0.234133	0.580047
iadA	-0.208249	6.65102	0.234267	0.580047
iscU	0.210146	8.05812	0.23438	0.580047
ydfI	-0.5886	3.11746	0.234487	0.580047
ybcM	0.473332	3.15951	0.234764	0.580161
yeaV	-1.34812	1.36211	0.23482	0.580161
yoaA	-0.284443	6.66775	0.235175	0.580394
fdhF	-0.447496	6.09821	0.235259	0.580394
ydcJ	0.999374	2.03418	0.235364	0.580394
radA	-0.238573	7.05003	0.235489	0.580394
hicA	-0.816956	1.58048	0.235654	0.580446
ycaQ	0.3018	5.52239	0.236206	0.581451
bioB	0.567245	3.21396	0.236663	0.582142
arnT	-0.695368	2.62921	0.236774	0.582142
thrS	-0.177084	11.3379	0.237815	0.584346
ydhT	0.878224	1.89051	0.237988	0.584416
yegH	-0.239013	6.57849	0.238358	0.584847
znuB	0.284596	5.01392	0.238453	0.584847
argS	-0.346147	8.62068	0.238617	0.584895
dedA	-0.239093	6.60817	0.238791	0.584965
aroC	-0.180193	7.28682	0.238983	0.585081
nfsB	-0.226095	6.75308	0.239195	0.585082
feaR	0.606624	2.73937	0.239273	0.585082
ygcR	1.56191	1.43734	0.239464	0.585194
hycC	-1.06378	1.53756	0.240111	0.586395
ydhZ	-0.549396	3.01566	0.240245	0.586395
murG	0.206553	7.91309	0.240452	0.586458
infA	-0.29836	8.23057	0.240561	0.586458
waaJ	-0.219745	7.2176	0.241658	0.588777
yegT	0.81712	2.57693	0.242216	0.589511
ccmE	-0.522387	3.89587	0.242251	0.589511
aslA	-0.463878	3.46587	0.242556	0.589899
ynfF	-0.507805	4.00738	0.243003	0.590629
gcvP	-0.464343	7.62959	0.243354	0.591002
spy	0.648348	3.02109	0.243448	0.591002
sbmC	-0.467593	4.06954	0.24455	0.59332
yqgC	0.347661	5.17525	0.245071	0.594227
rnlB	-0.256765	5.62281	0.245283	0.594236
aaeB	0.414526	3.99689	0.245369	0.594236
nadD	0.243699	6.68794	0.246386	0.596343
yebF	0.280343	5.06168	0.247256	0.598089
mocA	-0.802917	2.90298	0.247529	0.598392
ygfB	-0.198951	7.61076	0.24779	0.598664
treR	0.354395	4.15333	0.248521	0.600073
tsaB	-0.294984	6.77676	0.248856	0.600522
ispA	-0.202742	7.6679	0.249005	0.600524
ubiC	0.251158	6.29611	0.249578	0.601487
accC	-0.297307	10.6851	0.249702	0.601487
tnaC	1.62678	2.44678	0.25044	0.602651
chaA	-0.265802	6.73515	0.250657	0.602651
waaF	-0.180108	8.4349	0.250778	0.602651
rpoD	-0.261383	10.2816	0.25082	0.602651
nrfB	-1.34744	4.89715	0.25093	0.602651
mhpT	-0.89245	2.34316	0.251499	0.603186
yhbY	-0.208916	8.04983	0.25152	0.603186
xylF	0.877211	1.34371	0.251601	0.603186
yciV	-0.241954	6.20532	0.251754	0.603194
yadN	0.890165	1.85227	0.25192	0.603235
ubiH	-0.182084	7.52207	0.252172	0.603385
rutF	-2.129	0.852928	0.252527	0.603385
ydiT	3.65686	0.474659	0.252688	0.603385
oppB	0.255453	6.33871	0.252693	0.603385
rspR	-0.265909	6.4567	0.252729	0.603385
eutP	3.65682	0.268921	0.253095	0.603902
yjjN	0.480062	3.24891	0.253496	0.604502
yedA	0.440981	3.8926	0.254629	0.60647
alsR	-0.401171	5.79107	0.254642	0.60647
mukB	-0.185191	10.3044	0.254771	0.60647
ygjR	-0.50326	5.83672	0.254939	0.606512
yciW	0.493714	4.42457	0.255299	0.606652
prlF	-0.371833	4.21423	0.255399	0.606652
mokB	-3.73573	0.424702	0.255448	0.606652
edd	-0.32381	7.18481	0.25579	0.607106
thiG	-0.418155	3.29271	0.25647	0.608365
rodZ	-0.164537	8.29002	0.256841	0.608886
queA	0.338231	7.73839	0.257918	0.61108
cohE	-0.242911	5.88096	0.258675	0.612516
aaeR	0.287151	5.69261	0.259657	0.614001
yqeC	-2.12459	3.078	0.25972	0.614001
ydfB	0.887195	1.46105	0.259881	0.614001
tsaD	-0.238873	6.68239	0.25991	0.614001
amiA	0.230647	6.05644	0.26025	0.614446
galR	-0.315624	6.36298	0.260924	0.615678
yfcF	-0.670067	2.96899	0.261295	0.616192
lhr	-0.241888	5.74632	0.261482	0.616269
ribC	-0.231243	6.81387	0.261778	0.616269
ybjT	-0.285399	5.61247	0.261831	0.616269
iscX	0.232608	6.3955	0.261967	0.616269
moaB	-0.313118	5.98602	0.26224	0.616269
uxuB	0.360781	5.72812	0.262242	0.616269
yccJ	-0.767785	4.76705	0.262878	0.616788
ynjD	-0.695915	2.83212	0.262897	0.616788
ycbX	0.22343	6.02329	0.262921	0.616788
ydeN	0.879419	3.67884	0.263117	0.616859
iraD	-0.538863	3.2736	0.263256	0.616859
torR	-0.43436	3.45278	0.264111	0.618174
hybB	-0.436369	6.26296	0.264123	0.618174
yhcB	-0.300581	7.55885	0.264286	0.618197
frlB	0.794167	2.34815	0.264963	0.619228
yfjL	-0.334411	6.46045	0.265033	0.619228
ybhR	-0.423291	4.17901	0.265207	0.619275
torD	0.574754	2.98892	0.266189	0.62121
rnhA	-0.247294	5.40469	0.266362	0.621255
ygiN	-0.246695	6.63238	0.26687	0.621845
ydiF	-1.21343	1.31383	0.266922	0.621845
ybdO	0.881705	2.67319	0.267419	0.622211
ybcW	-0.697157	2.91422	0.267501	0.622211
yihY	-0.358212	6.05906	0.267541	0.622211
yebZ	0.191878	6.96729	0.267779	0.622388
aroM	0.35186	5.02592	0.267934	0.622388
glyS	-0.173619	10.4981	0.268079	0.622388
nadB	0.424925	4.63976	0.268263	0.622456
mnmC	-0.216708	7.0975	0.268759	0.623194
yniC	-0.277458	5.07434	0.26892	0.623194
tisB	0.352601	4.47524	0.269044	0.623194
fadR	-0.182928	7.23799	0.26989	0.624796
pcm	-0.186018	6.9273	0.270337	0.625474
argD	0.301885	5.30601	0.270531	0.625563
fimI	-0.398369	4.67151	0.270866	0.625981
zwf	-0.169185	8.95276	0.271477	0.626669
thiK	0.252402	5.88638	0.271592	0.626669
yigB	-0.210477	6.33272	0.271665	0.626669
mlaF	0.176518	8.02352	0.27192	0.626669
secD	-0.219808	10.2132	0.271939	0.626669
yhfL	0.883019	2.41664	0.272206	0.626682
tusE	-0.290181	5.06762	0.272255	0.626682
holB	0.230566	6.46578	0.272531	0.626929
ynfD	-0.925885	2.35004	0.272672	0.626929
ydeE	0.522272	3.68094	0.274099	0.629401
yciT	-0.257129	5.73089	0.274486	0.629401
gfcB	0.845546	2.62396	0.2745	0.629401
proV	-0.287125	8.29707	0.27452	0.629401
recA	0.166868	9.24608	0.274526	0.629401
stfQ	1.02762	1.58679	0.27476	0.629581
ycjN	-1.21159	1.54235	0.27528	0.630414
yidB	0.394633	4.20676	0.275657	0.630921
gcvA	0.283877	5.71459	0.276129	0.631644
rsmG	0.278204	7.13855	0.276939	0.633137
ydhK	0.244409	5.16397	0.277418	0.633875
dkgA	0.327857	5.22528	0.278136	0.634848
murR	-0.546139	4.15835	0.278158	0.634848
trkH	0.175889	7.45081	0.278422	0.63509
truC	-0.298117	5.85701	0.278979	0.635942
rplW	-0.208789	12.3656	0.27926	0.635942
lexA	0.173067	8.30382	0.279267	0.635942
wzxC	-1.05619	1.60368	0.279657	0.636115
manA	-0.273452	7.07696	0.279658	0.636115
kefF	-0.504491	2.6436	0.280204	0.636521
fsaB	-1.19681	2.35323	0.280227	0.636521
aspC	-0.191802	7.43798	0.280309	0.636521
ispE	-0.20638	6.76268	0.280476	0.636544
ybfA	-0.617592	3.46037	0.280834	0.636998
rlmG	0.339392	6.86495	0.281255	0.637451
cusA	-0.50357	3.457	0.281567	0.637451
yciM	0.193235	6.42032	0.281676	0.637451
phoP	-0.211877	6.40657	0.281825	0.637451
mutS	-0.191064	7.81928	0.281975	0.637451
fldA	-0.193391	7.74542	0.28198	0.637451
rutE	3.66654	0.657059	0.282537	0.638354
glnL	-0.240642	6.17474	0.282885	0.638783
yebO	-0.247595	7.55076	0.283491	0.639793
selD	-0.215384	8.17775	0.283766	0.640058
yhdJ	0.543653	3.31986	0.284196	0.640096
amiD	-0.244284	5.87354	0.284327	0.640096
htpX	0.19589	7.69115	0.284387	0.640096
yaiC	0.52941	3.26831	0.284417	0.640096
yaeR	-0.471807	3.36257	0.284624	0.640171
ygeR	-0.237071	5.87388	0.284767	0.640171
yhbE	0.35108	8.40274	0.28577	0.641737
yicH	-0.317606	6.21836	0.285781	0.641737
secA	-0.203295	10.1841	0.286136	0.642176
ytfJ	0.301873	4.39366	0.286519	0.642288
pqiB	-0.200951	7.3329	0.286519	0.642288
greA	0.287276	7.06871	0.286662	0.642288
yfeN	0.883582	1.95605	0.28702	0.642734
dgoR	-0.395022	4.04899	0.287838	0.64421
gtrA	0.244521	6.62859	0.288378	0.644752
iraM	-0.701328	2.13632	0.2884	0.644752
yneJ	-0.487173	3.26967	0.288602	0.644848
yfjW	-0.546179	4.08148	0.289345	0.64615
araB	1.01993	1.72229	0.289572	0.646301
ansP	-0.341299	6.18597	0.290004	0.646487
purP	0.190137	7.2555	0.290132	0.646487
rplL	-0.202917	13.1015	0.290365	0.646487
hpf	-0.182519	7.26885	0.290435	0.646487
puuC	0.742491	1.71405	0.290456	0.646487
yaiP	0.866268	2.00053	0.291205	0.647798
phnI	-1.56165	0.78133	0.291622	0.64837
bamC	-0.174402	8.36365	0.292066	0.648561
dcuS	-0.190035	6.51872	0.292113	0.648561
yhaV	0.276521	5.61466	0.292189	0.648561
fdoH	0.198499	9.31071	0.292577	0.649065
qmcA	-0.306101	4.643	0.293487	0.649826
fimB	0.254665	5.51079	0.293493	0.649826
mcrB	-0.201118	6.88524	0.293519	0.649826
ampC	-0.272886	5.30082	0.293563	0.649826
yejE	-0.384541	4.13836	0.294084	0.650622
rpsF	-0.261399	11.2971	0.294543	0.651282
pheP	-0.276871	7.10061	0.294856	0.651618
tesB	-0.273025	5.45302	0.295111	0.651824
agaD	0.871796	1.49364	0.295668	0.652698
glyQ	-0.162462	9.10181	0.29611	0.653121
ysgA	-0.575926	3.9424	0.296435	0.653121
tnaB	1.02479	3.7616	0.296463	0.653121
gltI	0.339149	5.41253	0.296506	0.653121
ybiA	0.396667	4.32029	0.296701	0.653195
btuB	-0.169892	8.46103	0.297438	0.653696
yiiD	-0.247381	6.444	0.297525	0.653696
speA	-0.238446	9.11116	0.29765	0.653696
rlmB	-0.197082	6.45204	0.297845	0.653696
rplD	-0.192767	12.842	0.297891	0.653696
ychQ	-0.322516	5.58327	0.297899	0.653696
abgR	-0.568053	3.944	0.298709	0.65481
aldB	-1.56004	1.78997	0.298731	0.65481
rpsJ	0.187422	12.5739	0.299123	0.655314
thyA	-0.211485	7.13365	0.299421	0.655358
yaiE	0.313136	5.15074	0.299467	0.655358
phnD	-1.55875	0.819497	0.300186	0.656575
ygiM	0.276392	5.78738	0.300635	0.657202
purF	-0.223139	6.18861	0.301438	0.658523
leuO	0.736575	4.78028	0.30169	0.658523
ybgS	-1.05727	1.41734	0.301847	0.658523
bolA	-0.28653	5.95373	0.301931	0.658523
fliO	-0.37873	6.50318	0.302054	0.658523
ybbJ	-0.337551	4.12461	0.30226	0.658565
argP	-0.311041	5.75589	0.302399	0.658565
yccX	-0.364763	3.93531	0.30281	0.659105
uidR	-0.287767	5.8716	0.303252	0.659712
yceB	-0.274393	5.22461	0.303518	0.659936
ftsW	0.204459	8.23635	0.303921	0.660239
allA	-1.05747	1.65375	0.303984	0.660239
clpA	-0.341415	9.53926	0.304597	0.661215
garD	-0.702542	3.87088	0.305307	0.662148
baeR	-0.269923	5.08901	0.305355	0.662148
dapE	0.179943	7.16923	0.30569	0.662215
lacI	-0.281072	4.8533	0.305732	0.662215
fnr	0.210166	8.25488	0.305877	0.662215
polB	0.209024	6.50203	0.306786	0.663827
yfgJ	0.274281	5.70424	0.307198	0.664362
yhhH	-0.814688	2.13155	0.307599	0.664629
hslV	0.240461	6.96796	0.307847	0.664629
dusA	0.229486	7.21988	0.308218	0.664629
rluE	-0.235083	5.38661	0.30832	0.664629
rplS	-0.202449	12.2658	0.308463	0.664629
yicR	0.514455	3.35951	0.308532	0.664629
ydeS	1.3706	0.807972	0.308672	0.664629
oxc	0.790486	1.68355	0.308732	0.664629
sdhE	-0.264176	5.75985	0.308801	0.664629
pncB	0.174916	7.87379	0.308979	0.664659
rplR	-0.184093	12.4721	0.310019	0.665931
plsB	-0.185683	8.64203	0.310085	0.665931
sbcD	-0.256544	5.24876	0.310129	0.665931
yhdT	0.345074	3.5093	0.310293	0.665931
yhhZ	1.38335	2.3703	0.310439	0.665931
frdC	-0.537742	6.49727	0.310682	0.665931
mscL	-0.192959	6.35077	0.310724	0.665931
deaD	0.266188	11.183	0.311369	0.66696
ebgR	-0.287756	6.55964	0.311724	0.667183
ydhQ	-0.185136	6.90198	0.311803	0.667183
hchA	-0.292011	4.20851	0.312737	0.668827
scpC	0.500935	3.32767	0.312989	0.669012
yfjI	1.06003	1.67171	0.313376	0.669485
yghS	1.17341	1.13013	0.313743	0.669915
uxuA	0.278944	6.07622	0.314531	0.671101
rbsD	-0.283892	9.90761	0.314908	0.671101
kdpD	-0.253387	5.29006	0.315064	0.671101
setA	0.267983	4.95658	0.315122	0.671101
ybeF	0.375253	3.84934	0.315129	0.671101
mnmA	-0.238889	8.07047	0.315891	0.671752
yhdZ	0.563298	2.7234	0.31593	0.671752
yhjV	0.27676	5.92383	0.315933	0.671752
fliM	-0.352282	8.76426	0.316403	0.672398
mmuM	-0.450971	4.61073	0.317304	0.673959
ypfM	-0.946166	3.38291	0.318656	0.676188
cmoB	-0.266224	6.72894	0.318688	0.676188
yehS	-0.209338	6.63682	0.318868	0.676214
mhpF	-1.04038	1.75527	0.319537	0.677277
fadL	-0.265594	9.69558	0.319933	0.677762
pinR	0.961889	1.94628	0.320499	0.678606
gloA	-0.227438	6.40233	0.320856	0.679006
can	0.157881	8.09329	0.321363	0.679722
dcuD	0.316673	4.37756	0.32154	0.679741
cysI	0.492349	3.62517	0.322256	0.679907
uvrD	0.163686	8.37235	0.322258	0.679907
yigG	0.871507	1.79628	0.322295	0.679907
gntR	-0.205662	6.83904	0.32238	0.679907
srmB	-0.270921	7.74946	0.322459	0.679907
gtrS	-0.271127	8.13849	0.322895	0.680469
yeaY	-0.267616	5.92986	0.324029	0.682504
ydiQ	1.35877	1.19919	0.324447	0.683028
chpB	0.328494	3.9408	0.325453	0.684789
yneM	0.256454	5.71483	0.325775	0.685107
marC	-0.321426	4.2121	0.326343	0.685107
dcp	-0.195263	6.62912	0.326353	0.685107
mhpR	1.00989	1.72287	0.326415	0.685107
xylE	-0.721387	2.17118	0.326451	0.685107
dut	-0.174891	6.88984	0.326708	0.685289
purR	-0.189385	7.47125	0.32701	0.685568
argK	0.946784	1.96101	0.327302	0.685824
fadE	0.514106	3.56679	0.327726	0.686357
cstA	0.40129	5.76611	0.32808	0.686742
ychF	-0.287438	8.52945	0.328285	0.686816
queE	-0.244284	6.64774	0.328792	0.687476
lsrB	1.38138	1.16411	0.328941	0.687476
ymfA	0.453762	4.93578	0.32931	0.687614
tehA	0.348977	4.36463	0.329464	0.687614
yceJ	0.823812	1.95873	0.32953	0.687614
ptrA	-0.180775	7.14067	0.329687	0.687614
pdhR	0.439016	8.74491	0.330016	0.687945
yqjA	0.204279	6.34407	0.330665	0.688943
gltP	0.196251	7.7875	0.33088	0.688945
wcaL	-0.542221	2.90099	0.331007	0.688945
hemG	0.204545	6.23102	0.331363	0.689082
ariR	1.31908	1.40779	0.331414	0.689082
cmtA	0.755484	1.6099	0.332407	0.690437
rhaS	0.755479	1.80092	0.332407	0.690437
ispU	0.248399	8.34157	0.332915	0.691136
cysE	0.154184	7.78331	0.333398	0.69129
ydfK	1.04621	2.10972	0.333476	0.69129
murD	-0.17162	8.23102	0.333502	0.69129
mreC	-0.270957	7.9811	0.334282	0.691893
yjjX	-0.258672	5.01032	0.334356	0.691893
bioF	-0.547807	3.05256	0.334618	0.691893
ftsK	0.143183	9.33222	0.334726	0.691893
ycaL	-0.483105	3.10723	0.334772	0.691893
yoeI	0.490521	5.89029	0.33482	0.691893
wecF	-0.2144	6.73158	0.335877	0.693394
yecA	0.261344	6.61099	0.335889	0.693394
wzxE	0.198353	7.04847	0.336615	0.694536
rmf	0.311071	4.99879	0.33724	0.69547
dsdC	-0.442727	3.58613	0.337657	0.695977
yghU	-0.385617	3.9834	0.337997	0.696323
apaG	-0.167041	7.07161	0.339041	0.698118
rpsU	-0.289779	10.7232	0.339534	0.698776
recJ	-0.162356	7.90305	0.339893	0.699159
psd	-0.146832	8.01561	0.340433	0.699914
cadA	0.418766	3.48392	0.341185	0.701102
yqhC	-0.30913	4.26305	0.341459	0.701311
qseC	-0.302785	4.73633	0.342184	0.701533
sgcQ	0.275914	5.05405	0.342504	0.701533
modF	-0.220823	6.26753	0.342552	0.701533
ycfZ	0.388071	4.388	0.342602	0.701533
ygaV	0.530133	2.77675	0.342918	0.701533
ygeX	-0.566685	2.47869	0.343104	0.701533
sapB	-0.235473	5.50951	0.34338	0.701533
chrR	-0.347104	5.56371	0.34375	0.701533
yahI	-1.24779	1.58654	0.34381	0.701533
ynfG	-1.24775	1.74181	0.34381	0.701533
hyaB	1.06736	1.98875	0.34381	0.701533
waaQ	0.174092	7.23953	0.344012	0.701533
hrpB	-0.167902	7.00578	0.344045	0.701533
fabR	-0.157893	7.66687	0.344086	0.701533
ychA	-0.172279	7.71256	0.344171	0.701533
holA	0.185242	7.58551	0.344568	0.701639
ivbL	-1.1784	1.65279	0.344622	0.701639
rplC	-0.171428	13.2773	0.344744	0.701639
yciI	-0.459297	4.36964	0.345181	0.702007
yjiC	0.795249	1.48134	0.345537	0.702007
rnpA	0.327314	8.83411	0.34583	0.702007
galP	-0.414258	7.13401	0.34587	0.702007
cadB	1.06765	1.47397	0.34605	0.702007
eutH	1.0665	1.02756	0.3463	0.702007
yegP	0.739632	2.14268	0.346385	0.702007
ppdD	1.40792	1.50662	0.346516	0.702007
gfcC	0.731439	2.3803	0.34661	0.702007
yeaP	0.197243	5.95839	0.346823	0.702007
rffG	-0.234255	8.02029	0.346835	0.702007
cbrB	0.502251	3.33985	0.347133	0.702258
lpoA	-0.154953	7.25027	0.347371	0.702388
[truncated: 2,043 more rows]

## Sheet: fusA-cpxA
genes	logFC	logCPM	PValue	FDR
fliC	-4.13449	11.2255	1.64388e-105	6.64456e-102
tsr	-3.51168	8.66467	2.33524e-71	4.71952e-68
cheA	-3.0596	7.65456	3.44978e-48	4.648e-45
flgK	-2.75035	8.47123	5.13439e-46	5.1883e-43
flgL	-2.82493	7.83295	5.3298e-42	3.84274e-39
cheY	-4.17823	6.05343	5.70422e-42	3.84274e-39
tap	-3.67467	6.75835	4.19e-39	2.41943e-36
cheZ	-4.31392	6.08619	4.70099e-38	2.37518e-35
yddB	3.2084	5.6549	7.51044e-38	3.37302e-35
tar	-3.83359	7.13203	2.21645e-36	8.95889e-34
fimA	-2.49669	7.88029	1.70754e-35	6.27443e-33
fliD	-2.90671	7.51579	8.08476e-35	2.72322e-32
entE	4.07923	5.28144	1.73401e-33	5.02344e-31
yhjH	-3.65466	5.98234	1.73993e-33	5.02344e-31
fliS	-3.75305	5.82937	1.3459e-32	3.62675e-30
yddA	3.43484	4.78233	2.95124e-31	7.45558e-29
cheW	-3.0815	6.15387	2.71762e-29	6.46155e-27
motA	-2.51654	6.94795	3.25074e-28	7.29971e-26
entF	2.94582	5.22052	3.8273e-27	8.14208e-25
pqqL	2.80173	6.20906	1.29158e-25	2.61029e-23
fliT	-3.34671	5.44221	1.35375e-24	2.60565e-22
flgG	-2.20679	8.75836	2.38015e-24	4.37298e-22
cheR	-3.18388	5.43497	9.72532e-23	1.70912e-20
flgH	-2.13434	7.50486	2.64035e-21	4.44679e-19
flgI	-2.20426	7.76038	8.42663e-21	1.36242e-18
stpA	-3.23099	5.7116	2.34222e-20	3.64125e-18
cheB	-3.51659	5.44699	6.92948e-20	1.03737e-17
lpp	-1.66553	12.5897	2.31633e-19	3.34379e-17
cirA	3.2229	6.46624	8.07919e-19	1.12607e-16
fepA	3.05116	5.55003	3.5164e-18	4.73776e-16
fliE	-2.38144	6.527	1.9943e-17	2.60031e-15
fiu	2.67616	6.08533	3.91922e-17	4.95047e-15
fes	3.45581	3.65617	8.12619e-17	9.95335e-15
entB	3.39157	4.29722	1.33736e-16	1.58988e-14
flxA	-4.35672	5.64909	4.11061e-16	4.74717e-14
entC	4.06049	5.04952	1.46161e-15	1.64106e-13
flhB	-1.86304	6.68081	2.34698e-15	2.52111e-13
yagU	-3.16851	4.61833	2.37017e-15	2.52111e-13
fepG	2.50643	4.05324	7.69501e-15	7.97519e-13
cspC	-1.47943	9.34163	2.6063e-14	2.63367e-12
flgM	-1.88563	6.06714	2.67476e-14	2.63692e-12
entA	3.45116	3.7164	2.75126e-14	2.64776e-12
fhuC	2.03472	6.32654	3.32475e-14	3.12527e-12
entH	2.84141	3.08357	4.22632e-14	3.88246e-12
nanT	2.84714	5.03643	5.34981e-14	4.80532e-12
flgD	-1.669	9.14629	8.29711e-14	7.29064e-12
ygiB	1.19619	7.51314	2.7524e-13	2.36707e-11
yfcD	-1.27764	6.21021	7.53388e-13	6.34415e-11
flgJ	-2.11693	7.03082	1.60903e-12	1.32728e-10
yjjL	-1.67871	6.21195	1.72146e-12	1.3658e-10
fliY	-1.40454	6.96876	1.7233e-12	1.3658e-10
cpxP	2.30617	7.12713	2.15343e-12	1.67387e-10
putP	-1.53853	6.74199	2.20714e-12	1.68325e-10
fhuB	1.65566	6.79835	3.11091e-12	2.32857e-10
motB	-2.6551	6.46765	3.61091e-12	2.65369e-10
fepC	2.04328	4.51891	7.34173e-12	5.21978e-10
fhuD	1.94208	6.27309	7.3609e-12	5.21978e-10
flgA	-1.70316	7.85359	7.7577e-12	5.38193e-10
ymdA	-2.61262	4.19594	7.85586e-12	5.38193e-10
ygiC	1.00501	8.15901	9.49331e-12	6.39533e-10
flgF	-2.19527	8.74322	1.34027e-11	8.88095e-10
ompF	-1.18222	11.5277	1.5682e-11	1.02236e-09
ftnA	-1.6581	7.15844	2.12942e-11	1.36621e-09
flgN	-1.50962	7.11767	2.27794e-11	1.43866e-09
fliJ	-1.73188	5.93016	3.11415e-11	1.93652e-09
upp	-1.34729	7.80753	5.5741e-11	3.41371e-09
flgC	-1.80649	8.51042	5.68669e-11	3.43069e-09
ilvD	1.28537	6.91033	7.3381e-11	4.36185e-09
fliH	-1.64007	7.66707	8.68544e-11	5.08791e-09
mtlA	1.53695	7.45403	9.26919e-11	5.35229e-09
gcd	-1.36145	7.13042	3.30669e-10	1.87307e-08
nhaB	-1.37476	6.82587	3.33649e-10	1.87307e-08
flgE	-1.80137	9.99322	3.97321e-10	2.19996e-08
flhE	-2.03932	5.05473	4.40978e-10	2.40869e-08
wzzB	-1.21739	8.60234	5.76782e-10	3.10847e-08
fliK	-1.42552	6.73754	7.64687e-10	4.06693e-08
eptC	-1.18774	6.72389	1.83183e-09	9.61591e-08
glnB	-1.14374	5.81387	2.01632e-09	1.04487e-07
fliZ	-1.57178	7.34103	2.46369e-09	1.26054e-07
hupB	-1.01985	9.49216	3.90401e-09	1.95795e-07
groL	-1.16272	11.2273	3.92365e-09	1.95795e-07
fhuE	1.69483	4.30395	4.83512e-09	2.38336e-07
nanA	1.69431	6.15815	6.16085e-09	3.00026e-07
ilvM	2.13661	4.61673	7.03019e-09	3.38286e-07
kdpA	-2.10803	3.48335	9.20247e-09	4.37604e-07
clpB	-1.02334	8.94695	1.00603e-08	4.72832e-07
alx	1.26897	5.80038	1.06595e-08	4.95238e-07
gnd	-0.927358	10.261	1.09173e-08	5.01449e-07
ompT	-1.09566	10.4274	1.16244e-08	5.27931e-07
tatE	-1.39037	5.71216	1.19537e-08	5.36852e-07
lrhA	1.24566	6.29472	1.29632e-08	5.75793e-07
flhA	-1.99191	7.56832	1.31313e-08	5.76923e-07
glmU	-0.921797	9.06995	1.49864e-08	6.51343e-07
cpxA	0.853536	7.84587	1.54685e-08	6.65145e-07
fliA	-2.09692	8.50595	1.58472e-08	6.74258e-07
fliL	-1.39771	8.0146	1.82737e-08	7.69398e-07
ldtC	2.01373	4.94465	1.97395e-08	8.22548e-07
yecF	-1.59444	5.40201	2.18415e-08	9.0085e-07
fepB	1.87168	4.60241	2.86852e-08	1.17117e-06
ybiX	2.43384	3.47692	3.35649e-08	1.35669e-06
fepD	2.08983	4.20063	3.61988e-08	1.44867e-06
cydX	-1.22871	7.06042	3.95644e-08	1.56784e-06
yecT	-1.65691	4.97797	5.00905e-08	1.96569e-06
proX	-1.03891	7.74638	5.59535e-08	2.17465e-06
exbD	1.01015	8.04454	8.73646e-08	3.35071e-06
nrdE	1.44439	4.70859	8.78712e-08	3.35071e-06
htpG	-0.916066	9.63932	1.07328e-07	4.0544e-06
groS	-1.09988	9.05583	1.28769e-07	4.8193e-06
fadI	1.81007	4.72619	1.59028e-07	5.84611e-06
fliI	-1.59158	7.66167	1.59098e-07	5.84611e-06
dnaK	-1.06932	11.4341	1.72871e-07	6.29501e-06
glf	-1.02159	9.50181	1.96808e-07	7.10267e-06
csgC	-2.96744	2.79996	2.5876e-07	9.25581e-06
sstT	1.1258	7.1106	2.73021e-07	9.68029e-06
appY	-2.42907	3.58836	3.21086e-07	1.12855e-05
yeiG	1.21686	5.27604	3.58765e-07	1.25011e-05
fhuA	1.62215	9.52906	3.87204e-07	1.33767e-05
ilvA	1.1389	6.32443	4.73392e-07	1.62157e-05
guaC	-0.963263	6.71944	5.19283e-07	1.76382e-05
yhjG	-2.17747	5.82003	5.44881e-07	1.83534e-05
chiP	1.7568	4.85433	5.8074e-07	1.93996e-05
slyB	-0.935069	8.56393	5.91792e-07	1.96067e-05
erpA	-1.00988	6.39286	7.01059e-07	2.3038e-05
fliG	-1.53131	8.38423	7.78245e-07	2.53683e-05
exbB	1.02116	8.4957	8.24953e-07	2.66757e-05
ldhA	-1.01973	6.4063	9.01178e-07	2.88432e-05
ompX	-0.830455	11.2396	9.06256e-07	2.88432e-05
yjcZ	-2.50428	5.13042	9.88845e-07	3.12259e-05
feoC	1.68149	5.90993	1.04145e-06	3.26322e-05
rnr	1.02715	9.53644	1.08792e-06	3.38258e-05
fecR	1.60885	5.70949	1.15304e-06	3.55769e-05
flgB	-1.56983	8.63284	1.45531e-06	4.45633e-05
rrrD	1.4058	4.56914	1.47758e-06	4.49052e-05
fecB	1.20959	7.75545	1.65938e-06	5.00539e-05
ygiD	1.53108	4.63006	1.88923e-06	5.6565e-05
eptB	1.13133	6.75555	1.92008e-06	5.70658e-05
yihN	2.08766	4.87198	2.06545e-06	6.09384e-05
dnaQ	-0.887741	5.91358	2.14785e-06	6.29101e-05
tpx	-0.919018	8.52641	2.3071e-06	6.70884e-05
fepE	3.89399	2.55249	2.34164e-06	6.76066e-05
flu	-1.06688	8.69491	2.79761e-06	8.01982e-05
fecC	1.06629	7.17965	2.89784e-06	8.24863e-05
ilvB	1.62422	6.93467	2.97137e-06	8.3988e-05
glmS	-0.871182	9.8983	2.99461e-06	8.40571e-05
recN	0.840298	6.80851	3.09886e-06	8.63835e-05
accD	-0.825999	9.05338	3.24879e-06	8.9762e-05
ybjX	-0.857648	7.84825	3.28286e-06	8.9762e-05
yifE	-0.934916	7.53325	3.28668e-06	8.9762e-05
ygcN	1.13145	5.48594	3.36822e-06	9.13716e-05
fliF	-1.59493	8.80873	3.45919e-06	9.32137e-05
ybeY	-1.06533	6.13077	3.58224e-06	9.58901e-05
treA	2.1529	3.89487	3.99438e-06	0.000106219
rpiA	-1.09165	7.48848	4.18364e-06	0.000110525
yedE	-1.13396	5.98992	4.53996e-06	0.000119159
ybdZ	3.76882	1.39427	4.84824e-06	0.00012643
entD	2.77429	2.81464	5.10444e-06	0.000132257
skp	-0.721869	8.80389	5.52343e-06	0.000142202
waaY	-0.903313	6.67476	5.73896e-06	0.000146816
yfcE	-0.975097	5.59733	6.85369e-06	0.00017423
ompA	-0.686691	13.3194	7.35898e-06	0.000185906
ydiY	-1.30901	5.93125	8.52788e-06	0.000214097
dinF	0.914123	6.27665	9.08657e-06	0.000226716
dppA	1.09603	6.52914	9.7866e-06	0.000242684
narP	-0.810395	6.7716	9.96367e-06	0.000245568
amyA	-0.958422	5.92648	1.0213e-05	0.000250187
fhuF	1.75898	7.20867	1.11817e-05	0.000272267
modA	-1.0366	5.95748	1.16359e-05	0.000281631
ilvE	0.858352	6.60039	1.25161e-05	0.000301132
ycjF	-1.29988	4.76216	1.26043e-05	0.000301458
ddlA	-0.644674	7.6344	1.27971e-05	0.000304269
proW	-1.0818	7.02897	1.35656e-05	0.000320657
rfbC	-1.14461	7.66267	1.41176e-05	0.000331765
yqfA	0.945325	6.02244	1.48853e-05	0.000347783
entS	2.10102	4.89672	1.49731e-05	0.000347824
ydgH	-0.736485	7.0543	1.60702e-05	0.000371176
fecI	1.30059	5.15673	1.72126e-05	0.000395303
rpmH	-0.911239	9.2596	1.80749e-05	0.000412761
uraA	-1.28301	6.46231	1.82385e-05	0.000414158
yghA	1.91998	2.89246	1.9172e-05	0.000432922
rmuC	1.28072	7.50141	1.9986e-05	0.000448797
pykF	-0.694804	10.1592	2.02975e-05	0.000453272
wcaN	-0.769575	8.17202	2.05625e-05	0.000456669
aer	-1.29262	5.08525	2.13264e-05	0.000471045
yeaI	1.90725	4.11568	2.19731e-05	0.000482692
ybeD	-1.04687	5.41588	2.57608e-05	0.000560094
fliN	-1.50753	7.21117	2.58644e-05	0.000560094
feoB	1.39076	8.65442	2.59123e-05	0.000560094
fimI	-1.60257	4.67151	2.61807e-05	0.000562112
folX	-0.863949	6.47716	2.62838e-05	0.000562112
tufB	-0.662602	11.7606	2.72715e-05	0.000580166
yfaZ	-0.89044	5.54232	2.81473e-05	0.000595661
rrrQ	6.41954	2.34306	3.08714e-05	0.000649907
yebE	1.1633	4.67871	3.13341e-05	0.00065623
ptsH	-0.73173	10.0001	3.17859e-05	0.00066226
glyA	-0.658011	8.12072	3.22075e-05	0.000667603
ycgJ	-1.00091	5.00286	3.24447e-05	0.000669089
ycjX	-1.04289	4.77585	3.82652e-05	0.000785117
yqeG	-1.2561	6.83508	4.00499e-05	0.000817584
sdiA	-0.935814	6.04813	4.47885e-05	0.000909724
nrdF	1.54132	3.21796	4.5336e-05	0.000912411
srkA	0.664292	7.54059	4.53723e-05	0.000912411
htpX	0.718877	7.69115	4.68724e-05	0.000937911
sufE	2.02394	2.34658	4.9516e-05	0.000985929
wbbK	-0.788423	8.29908	5.10978e-05	0.00101244
malT	1.30107	9.94463	5.45301e-05	0.00107517
wbbI	-0.818056	8.77908	5.54177e-05	0.00108737
ybbA	1.19152	4.02161	5.67969e-05	0.00110905
gnsB	-0.864824	6.46592	5.78394e-05	0.00112397
wbbH	-0.736257	8.59167	6.19381e-05	0.00119786
polB	0.808671	6.50203	6.47077e-05	0.0012419
racR	-0.804295	6.16026	6.48293e-05	0.0012419
yoaE	0.930628	6.53532	6.59135e-05	0.00125671
leuB	1.33495	5.74572	6.82476e-05	0.0012951
rpmG	-0.817465	10.4847	7.27824e-05	0.0013747
cysW	2.301	2.11621	7.39401e-05	0.00139007
fecE	0.889654	6.94657	8.01542e-05	0.00149992
iclR	0.749514	7.47639	8.07666e-05	0.00150442
nuoI	-0.712844	7.28375	8.64066e-05	0.00160209
ibpA	-1.08654	4.85771	9.03797e-05	0.0016681
wbbJ	-0.777532	7.46695	9.19149e-05	0.00168873
intZ	0.774962	6.59312	9.4228e-05	0.00172339
trxA	-0.708892	9.17731	9.4924e-05	0.0017283
yciA	-0.891835	6.04719	0.000100114	0.00181462
ybiI	2.70874	2.20033	0.000103234	0.00186282
yihI	-0.826541	6.52556	0.000107407	0.00192403
waaZ	-0.776543	6.43818	0.000107621	0.00192403
tolB	-0.590095	8.97785	0.000108054	0.00192403
cysI	1.48439	3.62517	0.000108922	0.00193097
dinG	0.702984	7.28705	0.000110049	0.00194243
glpF	1.45698	8.14336	0.000114913	0.00201948
yncE	0.987052	6.42608	0.000115454	0.0020202
metJ	-0.714337	6.83542	0.000120922	0.00210517
menB	-0.618099	7.53501	0.000121601	0.00210517
ivy	-1.58045	4.31459	0.000121873	0.00210517
rfbA	-0.916791	8.70998	0.00012277	0.00211164
nuoN	-0.798591	7.9443	0.000133457	0.00228573
pstC	-1.05784	4.27709	0.000134053	0.00228625
chaC	1.37419	3.76183	0.000143467	0.00243652
icd	-0.770028	8.8525	0.000146111	0.00247104
fadJ	1.41112	4.9289	0.000154795	0.00260701
tdk	-0.933589	5.88204	0.000157745	0.00264567
hokD	-1.19744	4.19459	0.000160053	0.00267328
yecR	-1.2345	4.9333	0.000166114	0.0027631
hdhA	-1.03701	4.48077	0.000169689	0.002811
nsrR	0.999795	7.93454	0.000183375	0.00302373
yccA	0.721393	7.94868	0.000184027	0.00302373
eno	-0.582072	11.5561	0.000191693	0.00313454
fliP	-1.5751	6.67541	0.000192322	0.00313454
nagB	1.25196	7.44681	0.00020041	0.00325323
miaA	0.543708	9.20346	0.000207971	0.00336247
spy	1.53291	3.02109	0.000209875	0.003374
metK	-0.971915	8.08603	0.000210354	0.003374
glnD	0.598023	6.98617	0.000212247	0.00339092
yagF	1.35827	5.25889	0.000219162	0.0034876
yebG	0.806402	5.26202	0.000224705	0.0035618
rdgC	-0.69438	6.45414	0.000227249	0.00358805
ymdB	-1.1572	4.09026	0.000230566	0.00362626
fecD	0.915729	6.78702	0.000233465	0.00365307
rpoZ	-0.618334	8.18761	0.000234079	0.00365307
lysA	1.22439	4.54088	0.000239512	0.00372349
grxD	-0.668455	7.66628	0.000241193	0.00373526
nrdB	-0.712936	7.98538	0.000242773	0.00374537
rcnR	1.89368	3.29854	0.000245319	0.00377027
pheL	-6.21173	1.56545	0.000258322	0.00395506
ybhF	-1.21198	5.83767	0.000260335	0.00397085
infC	-0.617308	11.687	0.000265175	0.00402947
yciY	-1.04226	4.58459	0.000267027	0.0040424
fliO	-1.35523	6.50318	0.000274072	0.00413357
ymgD	-1.20875	3.52502	0.000283091	0.00425373
rcsA	-1.41121	4.35785	0.000296088	0.00442467
yahB	0.933386	5.07369	0.000296657	0.00442467
cspG	1.65012	9.64582	0.000303706	0.00449339
php	2.01343	2.62339	0.00030453	0.00449339
yigA	0.671372	6.97121	0.000304599	0.00449339
yliF	-0.823968	4.85037	0.000309767	0.00455301
bglJ	2.06569	5.49131	0.000315129	0.00461503
yejL	-0.655218	5.94153	0.000331478	0.00483695
pta	-0.597715	10.6416	0.000336174	0.00488782
lon	-0.607873	10.1147	0.000363264	0.00526277
waaJ	-0.681061	7.2176	0.000368701	0.00532246
fabA	-0.632406	9.21403	0.000371282	0.00534065
acpP	-0.565671	11.4821	0.000375212	0.0053705
cytR	0.901196	7.91185	0.000376015	0.0053705
yoaB	-0.669986	6.57017	0.000389463	0.005543
ybbP	0.893949	4.69541	0.000391879	0.00555781
udk	-1.04535	6.87952	0.000399899	0.00565172
tyrS	-0.524361	8.94483	0.000419752	0.00591163
fau	0.931892	6.26658	0.000422544	0.00593028
yfaY	-0.804831	6.30344	0.00043412	0.00607166
ilvN	1.23164	4.35212	0.00045632	0.00636016
hslV	-0.832934	6.96796	0.000464149	0.00644704
speD	-0.552278	8.57586	0.000489934	0.00678189
uvrY	-0.63414	7.02067	0.000493812	0.00681224
emrA	-1.12119	6.16909	0.000520877	0.00716117
iscS	-0.611255	8.82717	0.000528969	0.00724777
ybeZ	-0.582909	7.50662	0.000548919	0.00748486
mtlR	0.813152	6.71007	0.000549976	0.00748486
ygdI	1.33227	4.95276	0.000567191	0.00766113
grpE	-0.627794	8.47657	0.000567303	0.00766113
yhjX	2.50587	8.5846	0.000569058	0.00766113
yfeW	1.02206	5.55374	0.000570509	0.00766113
ybjC	0.695981	5.48009	0.000573016	0.0076693
opgG	-0.558052	8.47915	0.000598507	0.00798404
cspE	-0.646898	11.3479	0.000621348	0.00826147
cohE	-0.733661	5.88096	0.000628303	0.00832656
fbp	-0.659205	6.98223	0.000632807	0.00835884
trkG	-0.783911	5.60649	0.000675463	0.00889323
apt	-0.798828	7.46656	0.000691047	0.00905641
fbaA	-0.560832	10.6003	0.000692338	0.00905641
hemB	-0.624457	7.49286	0.000698682	0.00908385
yrdD	0.784368	7.59546	0.00069893	0.00908385
rppH	0.594591	7.4166	0.000702299	0.00909837
hisM	1.37246	3.28892	0.000707647	0.00911919
murP	1.15276	5.54152	0.000708418	0.00911919
ldtE	0.945644	5.21886	0.00081487	0.0104562
potD	-0.501852	8.95026	0.000822255	0.0105176
mzrA	0.674165	5.73302	0.000837604	0.0106801
yigE	1.07646	4.21735	0.000862891	0.0109679
atpF	-0.578514	10.5114	0.000872776	0.0110365
ybjD	-0.736009	6.84468	0.000876154	0.0110365
hchA	-0.979069	4.20851	0.000878327	0.0110365
pspA	-0.669969	5.55045	0.000879204	0.0110365
recX	1.13804	4.18606	0.000888105	0.0111137
lpxD	-0.544293	9.73393	0.000900436	0.0112332
ycgR	-1.15013	4.50041	0.000929599	0.0115613
eamB	1.03979	4.37943	0.000939134	0.0116441
nagE	1.02278	8.52666	0.000953966	0.0117918
hflX	0.494946	9.21573	0.000959	0.0118179
yhgE	0.688421	5.45957	0.000978313	0.0120193
nanK	1.82454	4.00881	0.000994289	0.0121485
dinD	0.984226	5.15202	0.000994846	0.0121485
trpC	0.93611	5.19332	0.0010207	0.0124268
rbsC	1.09788	9.27684	0.00104016	0.0126256
yeeN	-0.631219	8.08644	0.00105002	0.0127071
gpmA	-0.575869	8.88054	0.00108592	0.0131024
aroL	0.706688	6.1337	0.00109849	0.0132145
ttdA	2.03264	5.6457	0.00112897	0.013541
ynbE	-1.22146	3.57196	0.00115856	0.0138548
fecA	1.11916	10.1405	0.00116274	0.0138637
phoP	-0.641922	6.40657	0.00117881	0.0140139
purA	-0.688133	9.59059	0.00119163	0.0141248
yecN	0.831751	5.01065	0.00119737	0.0141424
ychJ	-0.660753	6.07206	0.0012005	0.0141424
rpmJ	-0.490568	11.2768	0.00120361	0.0141424
yibB	-0.708731	7.1144	0.00121727	0.0142615
gtrB	-0.642527	8.66137	0.00122916	0.0143592
nhaA	-0.560818	7.44567	0.00123466	0.0143818
elaB	-1.22384	3.92253	0.00127751	0.0148382
yciN	-0.698787	6.85581	0.00130062	0.0150634
nagA	1.12529	7.56805	0.00132443	0.0152953
proY	-0.665687	6.70154	0.00133157	0.0153339
adiA	0.978741	4.80209	0.00133845	0.0153693
rstA	-0.780796	5.86296	0.00137383	0.015731
yebZ	0.547797	6.96729	0.00139016	0.0158729
pal	-0.515855	9.44395	0.00140357	0.015981
rpsD	-0.568246	13.5898	0.00142175	0.0161424
yihM	1.86708	6.7108	0.00143001	0.0161907
ytfB	0.74774	6.04547	0.00143482	0.0161963
hyfG	1.41921	3.12517	0.00143851	0.0161963
narI	-1.6136	6.12683	0.00145246	0.0163079
dnaJ	-0.901303	8.89647	0.00146111	0.0163595
waaL	-0.720997	8.2357	0.00147057	0.01642
ybhJ	0.994805	4.61007	0.00149349	0.01663
mlaA	-0.53756	7.2259	0.00149929	0.0166487
yebC	-0.525838	8.95514	0.00152817	0.0169229
yhjY	1.18773	3.98766	0.00155377	0.0171594
feoA	1.05353	6.46396	0.00156869	0.017277
yfgI	1.17971	3.68457	0.00158609	0.0174211
ebgA	1.41045	5.08328	0.00159444	0.0174654
ibsE	-0.942764	4.81813	0.00160145	0.0174947
glpC	1.76683	8.55131	0.00165069	0.017984
ycgL	-0.722011	5.30681	0.00169499	0.0184156
hslU	-0.662354	9.14374	0.00169941	0.0184156
yegV	1.12775	3.99607	0.00170961	0.0184765
yafX	0.856757	4.13582	0.00173537	0.0186727
minE	-0.702614	7.21444	0.00174088	0.0186727
menC	-0.554026	7.15898	0.00174162	0.0186727
yifB	0.816425	5.26367	0.0017482	0.0186937
guaB	-0.824231	8.62758	0.00177032	0.0188803
ybaN	0.843533	4.62503	0.00178582	0.0189954
dcrB	-0.738757	7.22838	0.00187687	0.0199116
crfC	-1.31855	5.39978	0.001889	0.0199878
wzxB	-0.914854	8.65193	0.00190463	0.0200894
proV	-0.820669	8.29707	0.00191082	0.0200894
yfhM	0.614858	7.61089	0.00191351	0.0200894
aslB	1.11277	4.8504	0.00196298	0.0204767
fliR	-1.35294	5.72853	0.00196409	0.0204767
dps	-1.06529	5.58822	0.00197062	0.0204767
ybaM	1.28158	3.29209	0.00197207	0.0204767
nrdA	-0.721436	9.03699	0.00197573	0.0204767
ymcE	0.715856	5.14988	0.00199346	0.0206076
tesA	0.777865	5.11745	0.00199951	0.0206174
rseB	0.519024	7.77653	0.00201756	0.0207506
csgG	1.12291	4.18535	0.00205605	0.0210927
acrZ	-0.935321	5.36656	0.00207597	0.0212432
asnS	-0.633076	9.56158	0.0020904	0.0213213
malZ	0.780707	5.17952	0.00209415	0.0213213
rpsL	-0.524515	11.7214	0.00210485	0.0213764
leuC	0.886685	5.9883	0.00213842	0.0216629
rbsA	1.08478	10.1419	0.00214713	0.0216968
yrbL	0.480505	8.28977	0.00215479	0.0217198
nusG	-0.675084	9.58869	0.00217061	0.0218249
yfgD	-0.673135	6.25861	0.0021776	0.0218409
fruB	0.962301	10.5415	0.00220656	0.0220765
atpH	-0.561134	10.2759	0.00223939	0.0223496
yeeE	1.35046	4.20778	0.0022662	0.0225615
ilvC	0.989928	7.11817	0.00228067	0.0226498
fimC	-1.44966	4.13698	0.00230578	0.022843
mqsA	-0.829526	4.72394	0.00231299	0.0228585
frdD	1.36604	5.81075	0.00235113	0.0231787
cpxR	0.509366	7.40812	0.00237954	0.0233519
cysA	1.35604	3.03039	0.00238026	0.0233519
dtpD	-1.04826	3.93712	0.00240893	0.023576
cysH	1.23272	2.89399	0.00248806	0.0242731
yecH	-1.47508	4.25857	0.0024922	0.0242731
glpB	1.73958	9.122	0.00249817	0.0242731
eco	-0.635046	5.99921	0.00250644	0.0242769
ribC	-0.627355	6.81387	0.00251314	0.0242769
rihA	0.970253	6.24206	0.00251659	0.0242769
ygaH	0.539384	5.71032	0.00253648	0.0244106
ycaQ	0.720673	5.52239	0.00256133	0.0245912
zapB	-0.62971	8.14658	0.00258543	0.0247638
zraS	0.860227	5.51733	0.00259726	0.0248183
actP	1.43644	2.87869	0.00268962	0.0256402
ycdZ	0.649771	7.33971	0.00271656	0.0258361
betB	-0.953397	5.84063	0.00273644	0.0259641
sgcQ	0.762413	5.05405	0.00276586	0.0261817
luxS	-0.526643	6.9551	0.00282091	0.0265814
rseA	0.584705	8.00174	0.00282123	0.0265814
dcuD	0.923704	4.37756	0.00285843	0.0268565
hpt	-0.494144	8.13762	0.00286372	0.0268565
yibN	-0.525594	7.79227	0.00292723	0.0273886
lexA	0.469668	8.30382	0.00298662	0.0278433
sufC	1.15604	2.88176	0.00298961	0.0278433
sodB	-0.545986	9.37624	0.00299702	0.0278482
ydhS	1.12163	4.17257	0.00301353	0.0279374
nudB	-0.504638	7.6711	0.00302531	0.0279824
eda	-0.534614	7.24214	0.00305417	0.0281848
bcr	0.668085	7.03009	0.00307688	0.0282676
mcrB	-0.56288	6.88524	0.00307713	0.0282676
glnQ	-0.778346	5.76597	0.00315047	0.0288757
fliM	-1.04562	8.76426	0.00318684	0.0291084
rpsP	-0.564085	10.7332	0.00319026	0.0291084
maeA	-0.418511	8.09314	0.00320515	0.0291784
yiaD	-0.518501	6.71604	0.00321735	0.0292236
yjeM	-0.655486	5.39515	0.00326809	0.0296179
leuA	0.927385	5.99852	0.0032841	0.0296965
rhaR	1.53059	2.56681	0.00332107	0.0299492
leuD	0.967948	5.11087	0.00333041	0.0299492
ydhK	0.597494	5.16397	0.00333427	0.0299492
yijE	1.23897	5.0225	0.00337721	0.0302676
cydA	-0.730882	10.0815	0.00340775	0.0304719
nfrA	-0.630768	6.36925	0.00342241	0.0304719
uacT	3.14841	1.18454	0.00342262	0.0304719
eutB	0.45534	6.83964	0.00344538	0.0306071
yejF	0.649059	6.62864	0.00345662	0.0306396
nikD	1.33536	4.37191	0.00361249	0.0319512
pspD	2.14562	2.37178	0.00363573	0.0320865
ilvL	-1.28739	5.42499	0.00365331	0.0321714
fadA	1.07625	4.2056	0.00368617	0.0323902
glpK	0.991552	9.74179	0.00369447	0.0323927
efeO	-1.12681	5.39035	0.00381716	0.0333475
ybjG	-0.875411	4.95783	0.00381986	0.0333475
gadC	1.87352	2.42849	0.00386582	0.0336083
yeeX	-0.703089	7.41006	0.00386637	0.0336083
yhhS	0.666793	5.69017	0.00387851	0.0336415
cstA	1.14605	5.76611	0.00391437	0.0337393
nuoJ	-0.585314	7.32571	0.0039145	0.0337393
rcnB	-0.604161	5.54059	0.00391483	0.0337393
ydfZ	-0.89803	4.36236	0.00400745	0.034464
livK	-0.770776	4.32759	0.00409578	0.0351489
ppsA	-0.727371	4.66631	0.00422058	0.0360929
ptrB	0.612119	5.24233	0.00422364	0.0360929
rplT	-0.491028	12.1991	0.00432469	0.0368785
thrL	-1.2301	2.95129	0.00434032	0.0369338
ubiB	0.432711	8.44617	0.00438272	0.0372163
ygiM	0.720009	5.78738	0.00439898	0.037276
trpS	-0.432081	8.3847	0.00451545	0.038183
lpxP	0.740862	6.62753	0.00452522	0.0381857
yhaL	-1.17182	4.16786	0.00474399	0.0399483
clsC	-0.702151	5.22562	0.00478341	0.0401965
ppiB	-0.484181	9.01146	0.00481525	0.0403802
fruK	0.923072	10.0545	0.0048343	0.040456
nusB	-0.528444	8.02452	0.00495527	0.041333
ydjO	2.32238	1.9865	0.00495955	0.041333
rplU	-0.63534	10.3807	0.00500711	0.0416435
yliE	-1.05907	4.92595	0.00501971	0.0416626
yggL	-0.540901	7.0492	0.0050472	0.0417314
csdA	0.535875	6.82968	0.00505194	0.0417314
yihL	1.46698	6.17092	0.00505962	0.0417314
yecM	-0.787576	4.08571	0.0050693	0.0417314
gapA	-0.605922	12.3163	0.00509612	0.0418669
yieE	0.843064	6.22515	0.00513288	0.04197
yfgM	-0.538968	7.79922	0.00513632	0.04197
mipA	-0.558297	8.68404	0.00513982	0.04197
yfhR	1.1504	4.14134	0.00522671	0.0425935
sohB	-0.569411	7.05454	0.00530246	0.0431239
yfhG	0.632688	5.04901	0.00532462	0.0432171
yccF	-0.721951	4.41062	0.00536369	0.043447
rpsT	-0.683595	10.8138	0.00540842	0.0436809
fimD	-1.144	4.92226	0.00541419	0.0436809
fimB	-0.697552	5.51079	0.005488	0.0441883
tsaB	-0.715688	6.77676	0.00556746	0.0447389
yjjZ	1.10788	5.94584	0.00565513	0.0453533
fldA	-0.49896	7.74542	0.00569322	0.0455683
mpaA	0.718752	4.64683	0.00592823	0.0473274
ybcI	0.872308	4.30687	0.00593978	0.0473274
gspF	1.24788	3.21134	0.00594812	0.0473274
ccmH	-0.631045	5.10499	0.00598282	0.04751
betA	-1.02283	5.52056	0.00605047	0.0479529
wzxE	0.547752	7.04847	0.0061683	0.0487912
mtgA	0.598082	6.0159	0.00619941	0.0489415
ydfG	-0.671947	6.8426	0.00632512	0.0498365
umuC	0.7255	4.37348	0.00639033	0.0501943
rbsD	0.764237	9.90761	0.00641098	0.0501943
napC	-0.96381	5.73184	0.00641744	0.0501943
yicL	-0.630027	4.66038	0.0064202	0.0501943
trkH	0.423333	7.45081	0.00656154	0.051162
yneG	0.755249	4.80949	0.0065693	0.051162
tig	-0.428211	11.7751	0.00658903	0.051217
codA	-0.497367	6.29928	0.00661576	0.0513074
cpsG	-1.86086	1.79647	0.00662604	0.0513074
fic	0.873422	4.39211	0.00666513	0.0515075
gtrS	-0.747165	8.13849	0.0066872	0.0515075
lpxA	-0.525792	9.20616	0.00670216	0.0515075
yigF	-1.27771	3.71206	0.00670829	0.0515075
mutL	0.511288	8.1264	0.0067156	0.0515075
nuoM	-0.528851	8.07526	0.00674657	0.0516471
yjcD	-0.643602	5.14305	0.00679671	0.0519325
ppa	-0.430193	10.1323	0.00682999	0.0520883
yodB	1.20341	4.48063	0.00684659	0.0521166
yehU	0.722457	6.80715	0.00696955	0.0529497
ftsK	0.397255	9.33222	0.00698223	0.0529497
yhiJ	-1.24983	2.92165	0.00699687	0.0529613
sgcE	1.44521	2.75197	0.00703065	0.0531176
yrbG	0.439725	6.4975	0.00716407	0.0540246
rhtB	0.949475	3.82479	0.00722054	0.054349
yfiN	0.675572	5.97826	0.0072401	0.054395
yeiQ	0.779654	5.7605	0.00729691	0.05472
ybdG	-0.484641	6.50936	0.0073463	0.0549884
kptA	1.07164	3.54989	0.00737654	0.0551127
etk	-0.64727	4.9337	0.00744206	0.0554383
slt	0.617515	6.13741	0.00744755	0.0554383
recC	0.421422	7.79909	0.00757694	0.0562978
yihD	-0.80023	5.34542	0.0076071	0.0564182
infA	-0.679151	8.23057	0.00774962	0.0572628
dacA	-0.46891	7.78349	0.00775466	0.0572628
gatZ	1.25109	10.5069	0.00776349	0.0572628
lipB	-0.532106	6.20553	0.00781436	0.057362
cbdX	-5.06885	0.891964	0.00781784	0.057362
yedW	-0.75095	4.7148	0.00781951	0.057362
ppsR	-1.13398	2.9767	0.00788508	0.0577382
pstS	-0.758197	4.76146	0.00800127	0.0584169
yqjH	0.934126	4.47171	0.00800667	0.0584169
yedF	-1.00809	4.83855	0.00807855	0.0588272
hinT	-0.5677	6.44545	0.00809201	0.0588272
rlmI	-0.651022	7.13362	0.00811241	0.0588696
nanE	1.47882	4.04697	0.00816656	0.0591563
gspO	0.925316	3.63659	0.0083143	0.0600559
nfuA	-0.493329	6.80948	0.00832046	0.0600559
yhaM	-1.00857	6.50763	0.00834075	0.0600834
glnP	-0.774553	5.10319	0.00835401	0.0600834
sucB	-0.621435	7.86508	0.00838579	0.0602049
cysP	1.36838	2.72123	0.0084162	0.0603161
artI	-0.678532	5.86459	0.00846029	0.0605248
yafW	0.900813	3.62428	0.0086793	0.0619818
aroA	-0.468212	6.90651	0.00873891	0.0622975
ffh	-0.410617	8.80009	0.00886163	0.0630611
frr	-0.425032	9.58215	0.0088928	0.0631276
ydeS	2.62893	0.807972	0.00890221	0.0631276
thrB	-0.456373	7.19036	0.0090476	0.0640462
ycgM	-0.652461	5.31652	0.00906406	0.0640506
yqjA	0.543022	6.34407	0.00908754	0.0641044
ribA	-0.486896	6.5771	0.00913177	0.0643042
nlpI	0.46051	11.0629	0.0091846	0.064484
uhpC	0.841047	4.3335	0.0091892	0.064484
yafJ	0.538547	6.7729	0.00921105	0.0645252
cspF	1.0541	5.73341	0.00922711	0.0645259
azuC	-1.46983	2.72932	0.00928169	0.0647612
yraJ	0.774944	4.93572	0.00930078	0.0647612
cysS	-0.481414	8.15718	0.00930882	0.0647612
pyrC	-0.549766	5.67949	0.00938655	0.0651898
ompC	-0.447424	13.1637	0.00945693	0.0655659
ecnA	0.704367	5.427	0.0095184	0.0658791
pssA	-0.464763	8.23089	0.00955922	0.0660485
gatA	1.22604	8.75266	0.00962466	0.0663872
insG	0.639615	5.12265	0.0096981	0.0667301
nuoG	-0.560247	9.82989	0.0097163	0.0667301
nudG	-1.0122	3.37643	0.0097239	0.0667301
paoD	1.40181	2.50297	0.00990416	0.0678519
ycbX	0.482193	6.02329	0.00993131	0.0679209
yahA	-1.10774	5.06436	0.0099542	0.0679209
ybbY	2.38218	1.26359	0.00996465	0.0679209
cyoC	-0.539808	9.20431	0.0101445	0.0690304
ynjE	-0.933137	6.26991	0.0104273	0.0708356
ydfR	2.5224	2.01821	0.0104825	0.0710908
nuoL	-0.479616	8.60578	0.0105837	0.0716573
putA	0.761285	4.86567	0.0107045	0.0722777
ykfA	0.850166	3.793	0.0107111	0.0722777
ycgX	-1.3856	2.91837	0.0107519	0.0724318
malX	1.11596	5.19287	0.0110313	0.0741903
lysU	-0.615676	8.606	0.0110932	0.0744829
pheA	0.478508	6.82619	0.0111417	0.0746845
yehR	0.849266	4.43293	0.0112612	0.0753518
murQ	0.788593	5.57978	0.0112785	0.0753518
msrC	-0.469977	7.05717	0.0113992	0.0759904
gntT	1.06871	7.33101	0.0114117	0.0759904
fadB	1.13837	3.19316	0.0115642	0.0767594
inaA	0.487419	5.9287	0.0115652	0.0767594
bcp	-0.488583	7.73595	0.0115929	0.0768175
argE	0.712415	6.16322	0.0116712	0.0772093
ilvX	1.62377	2.82965	0.0116984	0.0772631
sugE	0.689668	5.67291	0.0117851	0.0777086
yqhG	0.943246	3.53181	0.0118783	0.0781155
fkpA	-0.369366	9.32872	0.0118926	0.0781155
yghQ	1.01635	3.16002	0.0119048	0.0781155
kdgR	-0.417958	6.96477	0.01208	0.0790863
yccS	-0.494745	7.13772	0.0120919	0.0790863
yobF	-0.921994	6.56949	0.012195	0.0796317
nanM	-1.01233	2.6993	0.0122361	0.0797715
yaeI	0.779086	4.92111	0.0122943	0.0800218
yggS	-0.478843	6.19164	0.0124378	0.0808258
nrdI	1.62401	2.1788	0.0124896	0.0810318
ybhQ	0.793486	5.04255	0.0125485	0.0812836
narZ	1.16358	2.85902	0.012572	0.0813054
ypfG	1.05216	3.69003	0.0126012	0.0813641
hisD	0.500202	5.66054	0.0126327	0.0814358
yqcA	-0.59691	5.70311	0.0126526	0.0814358
glgP	0.559686	7.99732	0.0128422	0.0825249
ycjN	-2.4177	1.54235	0.0129146	0.0828584
yjiX	1.32211	4.78516	0.0131263	0.0840835
miaB	-0.676567	8.03561	0.0132621	0.0846896
glpT	0.998325	9.51671	0.0132629	0.0846896
mtlD	0.55865	7.18701	0.0133004	0.0847956
bluF	1.18577	4.19034	0.0133605	0.0850441
yaiC	1.01648	3.26831	0.0134431	0.0854357
gntK	0.784475	6.44745	0.0136692	0.0867364
cadC	-0.751211	5.31075	0.0137119	0.0868705
chiA	-0.600299	5.77587	0.0137513	0.0869841
mepM	0.554932	7.32887	0.0137781	0.0870174
pldA	-0.618702	6.42451	0.0139748	0.0880739
fabB	-0.4833	10.0154	0.0140044	0.0880739
caiA	0.647284	4.69909	0.0140108	0.0880739
ybaB	-0.408625	8.01996	0.014121	0.0886288
yraR	0.993374	3.85309	0.0141511	0.0886805
yojI	1.0398	6.95258	0.0142278	0.0889699
hybD	-0.49762	5.63363	0.0142414	0.0889699
rplI	-0.635457	11.005	0.0142876	0.0891214
yhhZ	2.55038	2.3703	0.0143871	0.0893198
sucC	-0.621447	7.30721	0.0144009	0.0893198
nikC	1.38205	4.71013	0.0144029	0.0893198
ydcL	-0.602416	4.84681	0.0144291	0.0893198
intD	0.474124	6.76285	0.0144299	0.0893198
yghG	-0.781225	4.76974	0.0145979	0.0902211
ykgL	-1.64781	2.06134	0.0146627	0.0904833
yfiM	0.702933	6.31217	0.0146884	0.0905041
gmhA	-0.522282	7.4376	0.0147808	0.0909344
gltS	0.540157	5.77534	0.0148235	0.0910586
yoeI	-1.25857	5.89029	0.0148659	0.0911808
holC	0.450668	6.54496	0.0149162	0.0913506
nuoH	-0.535005	8.06559	0.014951	0.0914253
lpd	-0.364902	12.187	0.014989	0.0915187
crr	-0.451684	10.2628	0.0151172	0.0921624
zraP	0.838501	3.45817	0.0151454	0.0921951
yggR	1.16393	2.76917	0.0152778	0.09273
xthA	-0.416713	6.623	0.0152965	0.09273
ygdR	-0.655048	4.76774	0.0153021	0.09273
rlpA	0.413047	8.0217	0.015339	0.0928145
yjhC	-0.852359	4.61845	0.0154989	0.0936418
ssb	-0.409087	7.97994	0.0156932	0.0944684
srlD	-1.27567	4.69049	0.015696	0.0944684
truB	0.352504	9.49526	0.0157058	0.0944684
malI	0.859935	4.9543	0.0158916	0.0953808
yeaX	1.17594	3.20475	0.0159071	0.0953808
ydcY	-0.625478	5.77409	0.0159283	0.0953808
rtcA	0.79177	4.6597	0.0159729	0.0954373
csgD	-1.77494	2.25727	0.0159849	0.0954373
ybgF	-0.360852	8.84753	0.0160851	0.0958939
ppdC	1.6101	2.23878	0.0161683	0.0962481
ybaE	1.10259	4.53322	0.0162268	0.0964508
ttdT	0.637794	5.48517	0.0162501	0.0964508
cydB	-0.559885	9.72042	0.016332	0.0967949
yjjQ	1.78676	1.96182	0.0169292	0.100187
iraM	-1.85214	2.13632	0.0172438	0.1019
csdE	0.464323	5.93718	0.0173213	0.102174
ymfD	-1.08696	4.06854	0.0173487	0.102174
nudL	-0.76318	4.35977	0.0173661	0.102174
djlA	-0.471952	6.03606	0.0177508	0.104286
ackA	-0.420101	10.778	0.0179583	0.105352
ahr	-0.94906	3.00086	0.0183807	0.107673
ihfA	-0.378022	8.66743	0.0189351	0.110761
yieL	-1.37923	2.19901	0.0191961	0.111884
cyoA	-0.622382	9.88097	0.0192215	0.111884
yigZ	0.485078	6.43118	0.0192296	0.111884
rclC	-1.72936	1.85948	0.0192379	0.111884
yeaY	-0.638786	5.92986	0.0193077	0.112129
yhjE	-1.18731	2.88726	0.0193901	0.112446
basS	0.621288	5.3056	0.0195045	0.112947
rimM	-0.430074	12.3528	0.0196045	0.113364
metN	-0.759497	5.77534	0.0198287	0.114497
tonB	0.559189	6.3688	0.0198768	0.114611
rbsB	0.727989	9.80049	0.0199508	0.114727
hemD	0.476156	7.09632	0.0199538	0.114727
queG	0.425887	6.87252	0.020182	0.115653
ycfJ	0.997675	6.19722	0.0201856	0.115653
yghJ	-0.557395	9.13013	0.0202006	0.115653
hldE	-0.416963	7.91748	0.0203243	0.116164
ybjP	-1.34509	2.89387	0.0203903	0.116164
cyoD	-0.546952	7.94592	0.020418	0.116164
insJ	1.11554	5.44937	0.0204283	0.116164
mntH	0.577072	5.55497	0.0204487	0.116164
ascG	0.574564	5.46011	0.0204785	0.116164
rfbD	-0.669196	8.07544	0.0204911	0.116164
yigM	0.708549	4.45275	0.0205701	0.116449
purP	0.403331	7.2555	0.0206023	0.116468
pntA	-0.423383	7.87701	0.0208544	0.117634
rcsC	0.396041	7.35199	0.0208756	0.117634
rodZ	0.324354	8.29002	0.0208958	0.117634
yfiE	0.679736	4.19792	0.0209572	0.117815
hypT	0.532774	5.48594	0.0209956	0.117867
thrC	-0.369069	7.74879	0.0211105	0.118348
etp	-1.14756	2.43207	0.0211545	0.11843
yjbE	-1.9184	1.28562	0.0212952	0.118888
hyaB	1.84217	1.98875	0.0212952	0.118888
gpp	0.41133	8.72724	0.0213692	0.119137
ypdC	0.601233	4.48782	0.0217254	0.120956
cyoE	-0.493974	9.47835	0.021963	0.122111
hns	-0.43744	9.20479	0.0219995	0.122145
ibsA	-1.65171	2.97665	0.0221102	0.122592
yhbY	-0.416167	8.04983	0.0221663	0.122734
minD	-0.503577	8.16969	0.0222443	0.122998
frdC	1.16944	6.49727	0.0226451	0.124929
hdeA	-1.25095	3.64749	0.0226691	0.124929
mmuP	1.55255	1.97515	0.0226946	0.124929
yidJ	1.12196	2.92939	0.0227218	0.124929
metF	0.704506	4.21017	0.022748	0.124929
yiiX	0.61477	5.61835	0.022834	0.125231
lldP	1.04261	4.0567	0.0229197	0.125431
aspS	-0.369475	9.49962	0.0229326	0.125431
trpD	1.03613	3.35877	0.0230995	0.126173
adiY	-1.57865	4.58788	0.0231849	0.126469
yjjJ	0.460861	6.48729	0.0232834	0.126835
dmsB	1.3042	5.17273	0.0234152	0.127381
thrA	-0.420134	8.42609	0.023537	0.127872
epmB	0.410084	7.05557	0.0235759	0.127911
creD	0.756717	4.17319	0.0236556	0.128172
wecA	0.349863	8.38116	0.0240273	0.130011
ibaG	-0.516332	6.24752	0.0240988	0.130224
deaD	0.593737	11.183	0.0241855	0.130518
ygcO	1.60798	2.81625	0.0242201	0.13053
bglX	-0.380774	6.89732	0.0243226	0.130908
sufB	0.646591	3.90812	0.0247895	0.133244
yjhB	-1.23355	3.20763	0.0248751	0.133496
dppD	1.00336	3.46656	0.0249025	0.133496
epd	0.590553	9.73602	0.0250545	0.134133
chiQ	1.15808	3.39034	0.0251067	0.134234
nuoF	-0.527645	8.91191	0.0255455	0.1364
setA	0.56437	4.95658	0.0256497	0.136776
rseC	0.455813	6.38036	0.0257124	0.13692
ttdB	1.67953	4.38797	0.0257444	0.13692
speG	-0.576242	5.70581	0.0259044	0.137548
aceF	-0.385963	12.9926	0.0259307	0.137548
osmE	-0.912604	4.16831	0.0260463	0.137981
fdnI	-0.749017	6.39199	0.0262454	0.138853
ydjF	-0.747214	4.49485	0.0263336	0.139138
galU	-0.344917	8.28522	0.0264605	0.139626
ybhL	-0.494313	5.99842	0.0265516	0.139892
narJ	-1.07311	6.84344	0.0265802	0.139892
yoaF	0.975435	3.04303	0.0266408	0.139973
fruA	0.709381	10.4639	0.0266728	0.139973
menE	-0.401575	7.15937	0.0267152	0.139973
gmhB	0.472665	6.29636	0.026734	0.139973
rtn	0.609599	5.7861	0.0270587	0.141489
yqeB	1.21426	3.89518	0.0271465	0.141765
waaS	-0.569894	7.30285	0.0274551	0.143192
uvrA	0.347136	7.92222	0.0276202	0.143867
ribB	-0.38172	8.44114	0.0277926	0.144579
dsbE	-0.813484	3.97253	0.028108	0.146031
atpE	-0.3508	10.0547	0.0282313	0.146472
narQ	0.535077	5.27284	0.0283115	0.146472
yajQ	-0.391602	8.23016	0.0283222	0.146472
emrB	-0.765023	6.23908	0.0283717	0.146472
pliG	-0.784149	3.90635	0.0283739	0.146472
yniC	-0.553308	5.07434	0.0286213	0.14756
add	-0.483286	6.88377	0.0286824	0.147687
grcA	-0.752831	9.53917	0.0287244	0.147715
yfiR	0.531338	5.22376	0.0288295	0.148067
arcA	0.413309	9.54359	0.0289962	0.148734
rplN	-0.393918	12.3727	0.0292228	0.149525
insA	0.656478	4.78216	0.0292244	0.149525
glnA	-0.405335	8.73315	0.029279	0.149615
yihP	1.39557	2.21023	0.0294702	0.150402
torR	-0.86821	3.45278	0.0295743	0.150743
yihQ	1.40859	2.06302	0.0298395	0.151903
acrA	-0.435397	8.95098	0.0300393	0.152728
panD	-0.476844	6.67856	0.0301538	0.153022
yfjH	-0.772475	4.24194	0.0301728	0.153022
avtA	0.383167	7.59462	0.0305117	0.154547
xseA	0.366425	7.43519	0.0307954	0.155789
hyuA	1.93355	1.79221	0.0309197	0.156222
speE	-0.377432	8.29785	0.031108	0.156977
yhhY	1.04232	4.0117	0.0311809	0.157149
mscS	-0.530371	6.96579	0.0312378	0.157239
lsrA	4.67571	1.05404	0.031315	0.157432
prkB	0.479538	5.98664	0.0314489	0.157909
csrD	0.394346	6.70017	0.0315204	0.158071
yacC	0.502287	5.49576	0.0316053	0.1583
dhaK	0.733388	8.53043	0.0320477	0.160318
atpD	-0.325319	11.7746	0.0321182	0.160472
cdaR	0.765492	4.92711	0.0323328	0.161345
ycaK	-0.963844	3.01353	0.0323823	0.161393
paaH	-1.7045	1.73631	0.0324347	0.161454
yehB	1.47005	3.28547	0.0326129	0.162142
yaaJ	0.610551	6.06103	0.0327072	0.162411
tusE	-0.578066	5.06762	0.0327864	0.162463
csrA	-0.369754	8.55657	0.0327981	0.162463
yiaJ	-0.566224	4.22072	0.0330527	0.163524
bisC	0.346786	6.64948	0.0333857	0.164879
gadX	-0.640829	4.49012	0.0334082	0.164879
yjdM	-0.607359	4.82046	0.0334495	0.164882
yncJ	1.16082	2.69199	0.0336337	0.165588
artP	-0.527071	5.36678	0.0338361	0.166381
malY	0.659484	5.05965	0.0339773	0.166873
uvrD	0.345205	8.37235	0.0340866	0.167207
hofC	0.743552	3.76617	0.0341813	0.167393
fxsA	-0.670754	4.50733	0.034209	0.167393
yejH	0.469645	5.37737	0.0342489	0.167393
hscC	0.907253	3.91325	0.0344676	0.168259
ykgJ	-1.35665	2.59423	0.0345268	0.168344
yhbQ	0.694687	5.45391	0.0345851	0.168425
mlaE	0.369031	7.23669	0.0346995	0.168779
ftsW	0.415852	8.23635	0.0347862	0.168998
yeeR	-0.825235	5.23328	0.0348325	0.169019
yjeH	0.646982	4.37695	0.0349443	0.169358
yqiK	1.01674	3.4299	0.0350143	0.169494
fkpB	0.443534	6.73194	0.0350945	0.169679
rem	-1.79521	1.88662	0.0351888	0.169932
mqo	0.695148	5.70873	0.0354713	0.171092
ygaZ	0.321266	7.23684	0.0356553	0.171465
yobH	-0.554904	4.46525	0.0356663	0.171465
yqgE	0.404523	6.57579	0.035689	0.171465
ygjV	0.715127	4.10161	0.035731	0.171465
moaC	-0.466906	5.88035	0.0357607	0.171465
kdsA	-0.3392	8.12817	0.0359104	0.171978
asmA	0.326759	7.56717	0.0360448	0.172228
yihG	-0.634738	5.16384	0.0360478	0.172228
quuQ	-1.10791	2.55246	0.0361159	0.17235
fadR	0.320011	7.23799	0.0363852	0.17343
glrK	0.436251	5.58923	0.0366887	0.174671
yhcH	1.04727	4.17945	0.0368355	0.175164
tehB	-0.515966	4.76801	0.0368849	0.175192
yceQ	-0.493812	5.51265	0.0370083	0.175572
afuC	0.893074	2.69879	0.0372404	0.176288
ydhR	0.56422	6.89388	0.0372465	0.176288
srmB	-0.570642	7.74946	0.0373978	0.176798
puuD	-1.01115	2.80401	0.0377245	0.178098
rluF	-0.435315	6.22289	0.0377611	0.178098
ycjG	0.529962	5.50764	0.0381132	0.179444
dsbB	-0.377898	5.95706	0.0381353	0.179444
yhdE	0.452057	7.26911	0.0381808	0.17945
hokA	1.02929	4.96281	0.0383495	0.180033
creA	-0.444754	5.39238	0.0385336	0.180688
ydaV	-1.89518	1.40487	0.0386018	0.180798
tamB	-0.323063	8.00036	0.0387103	0.181096
ynaE	1.5082	3.04069	0.0389809	0.182151
nuoK	-0.469495	6.1666	0.0391505	0.182733
yggM	0.901536	4.64702	0.0392356	0.182918
napF	0.787233	7.28075	0.0393729	0.183347
gltK	0.831362	3.93303	0.0396537	0.184148
rhsC	0.659254	3.81004	0.0396792	0.184148
carB	-0.407154	7.38436	0.0396816	0.184148
yccM	0.835252	4.66706	0.0398042	0.184505
pheP	-0.5451	7.10061	0.0399676	0.18505
tmcA	0.402045	6.55893	0.0400202	0.185082
galP	0.819952	7.13401	0.0402558	0.185823
yibL	-0.497147	5.80516	0.0403029	0.185823
malQ	0.743469	6.91751	0.0403215	0.185823
gpt	-0.64445	6.46297	0.0403736	0.185823
yohD	0.624374	4.15959	0.0404103	0.185823
fhlA	0.597218	5.08715	0.0407824	0.187321
wecG	-0.383563	6.06515	0.0412415	0.189215
gph	-0.371353	6.87613	0.0413676	0.189578
iscU	-0.355878	8.05812	0.0416457	0.190636
fabD	-0.350427	10.1163	0.0416983	0.190661
frdB	0.950474	7.57747	0.0418276	0.191036
yqhD	0.539451	7.20783	0.0420899	0.191747
lpxT	-0.555326	7.32373	0.0421501	0.191747
cspB	0.909116	9.69388	0.0421714	0.191747
waaU	-0.4078	7.26028	0.042173	0.191747
yffS	0.443557	6.3946	0.0428711	0.194702
yhfZ	0.57522	5.26876	0.0429963	0.194803
rstB	-0.448633	6.04612	0.0430307	0.194803
yqeF	0.856452	4.77307	0.0430379	0.194803
ypfH	0.456445	5.1002	0.0433029	0.195783
yedI	-0.499259	5.23839	0.0435543	0.1967
lit	-0.769983	3.95249	0.0437373	0.197306
dhaM	0.703869	8.63458	0.0438836	0.197726
dcuR	0.546193	5.29853	0.0439283	0.197726
dsdX	1.40067	5.31799	0.0441169	0.198307
dgoA	1.34745	2.45005	0.0441555	0.198307
ydgD	0.546386	4.69428	0.0442132	0.198346
ahpF	0.338623	8.36531	0.0442976	0.198504
frsA	-0.383425	6.46862	0.0446159	0.199709
mukE	0.316751	7.80849	0.044714	0.199927
rplY	-0.380666	10.3188	0.0449323	0.200448
tauD	0.609579	4.20238	0.0449645	0.200448
mioC	0.37681	7.62299	0.0449793	0.200448
murG	0.348658	7.91309	0.0453257	0.201769
ybdJ	-1.17288	2.33501	0.0460505	0.204596
dppB	0.928715	3.16736	0.0460619	0.204596
essQ	1.55821	1.95583	0.046157	0.204619
zur	0.51397	5.96276	0.0461708	0.204619
rclA	-2.41312	1.18459	0.0462189	0.204619
yecC	-0.475948	5.00464	0.0467466	0.206545
ygjR	0.806669	5.83672	0.0467958	0.206545
rpoN	0.280268	9.15223	0.0468354	0.206545
nfsB	-0.385461	6.75308	0.0468585	0.206545
yaeP	-0.683062	5.15369	0.0469682	0.206803
ybaL	0.397175	7.31983	0.0470722	0.207036
yjaB	0.755582	3.7198	0.0471643	0.207067
holD	0.513864	6.08848	0.0471819	0.207067
ydcP	-0.577004	7.14013	0.047238	0.207089
rnc	-0.4274	7.86243	0.0473537	0.207305
ykfH	1.06426	2.52645	0.0473899	0.207305
relB	-0.756901	3.57823	0.0475456	0.207762
yihY	0.589844	6.05906	0.0476141	0.207836
mprA	-0.353409	7.48132	0.0477043	0.208005
ratA	-0.391239	6.05108	0.047848	0.208286
yhcN	-0.471069	6.11595	0.0479209	0.208286
essD	0.912357	3.17745	0.0479232	0.208286
ubiI	0.360775	6.90489	0.0480661	0.208506
glnH	-0.634906	6.10024	0.0481276	0.208506
yjfK	-2.89951	1.42777	0.0481286	0.208506
sufD	0.499993	3.80019	0.0486365	0.21038
kdpB	-0.673578	3.73832	0.0486653	0.21038
ubiE	0.287235	7.92398	0.0487807	0.210639
cysE	0.310837	7.78331	0.0488417	0.210639
yjdP	0.957864	3.95867	0.0488868	0.210639
hldD	-0.314454	8.76736	0.0489417	0.210639
dksA	-0.313309	8.64116	0.0489858	0.210639
cspI	1.25404	3.9642	0.0497358	0.213481
ynfN	2.53404	1.53033	0.0497524	0.213481
slyD	-0.309454	9.62045	0.0500963	0.214729
gyrA	-0.387109	10.4374	0.0505192	0.216109
kefG	0.657006	4.26069	0.0505253	0.216109
yjfN	1.2467	4.02806	0.0507559	0.216866
yidE	0.552249	6.15337	0.0511343	0.218252
arpA	0.808615	4.45505	0.0513569	0.218971
yoaH	-0.616013	4.0576	0.0516491	0.219985
ymgG	-0.764615	3.54926	0.052011	0.221022
yhfS	0.801591	3.02663	0.05202	0.221022
cysZ	-0.39049	5.22997	0.0520566	0.221022
proC	-0.48723	5.68846	0.0521943	0.221256
tdcG	-0.801846	3.25391	0.0522279	0.221256
plsB	-0.354356	8.64203	0.0522759	0.221256
rplX	-0.344029	12.1912	0.052583	0.222323
purN	-0.413422	5.45122	0.0527661	0.222864
ispG	0.29172	8.79192	0.0528397	0.222941
folP	0.314958	6.87737	0.053177	0.224131
yedZ	1.2687	2.37182	0.0534751	0.225152
pdxK	-0.510338	5.63224	0.0538486	0.226331
yadI	0.549841	4.51534	0.053867	0.226331
ppdD	2.21082	1.50662	0.0539437	0.226418
yfbS	0.687145	6.44999	0.0541937	0.227101
dppC	1.01012	2.87407	0.0542188	0.227101
yebO	-0.442269	7.55076	0.0542943	0.227182
gadB	2.27183	0.856933	0.054917	0.229315
leuE	-0.637983	4.43521	0.0549177	0.229315
emrE	-0.579915	4.72812	0.0552672	0.230536
yjfF	0.711997	3.29013	0.0553945	0.230606
ruvC	-0.33719	7.75986	0.0554009	0.230606
yhcF	-0.694562	3.87625	0.0554551	0.230606
yajD	0.490576	5.42305	0.0556376	0.231128
ybcM	-0.975689	3.15951	0.0557525	0.23124
slyA	-0.363999	6.83825	0.0558048	0.23124
brnQ	-0.356006	6.98686	0.0558446	0.23124
yjaA	0.681818	4.47438	0.0558934	0.23124
folB	-0.666717	4.77821	0.0562795	0.232599
tusB	0.534744	5.27155	0.056502	0.233241
ssuC	-2.9333	0.821456	0.0565503	0.233241
argA	0.715395	4.06237	0.0567563	0.233497
yoaD	0.697972	3.58794	0.0567719	0.233497
fucO	0.680779	4.06635	0.0567857	0.233497
napG	0.770295	5.90782	0.0573917	0.235605
ydiO	-1.66042	1.55844	0.0574148	0.235605
recR	0.299305	7.85998	0.0575108	0.235759
lplT	0.360186	5.85762	0.0580856	0.237874
marA	-0.39486	5.58366	0.058414	0.238825
pstB	-0.442799	5.60551	0.0584359	0.238825
yhaI	1.24189	2.51998	0.0585194	0.238925
tqsA	0.549104	4.43422	0.0587041	0.239437
yggE	-0.499908	6.1188	0.0588417	0.239711
frwD	1.40469	2.17611	0.0588899	0.239711
yhfK	0.422436	7.32811	0.0590793	0.240159
gtrA	-0.430027	6.62859	0.0591189	0.240159
ycgB	1.10511	3.04947	0.0592245	0.240347
ydjN	0.522008	5.68408	0.0593106	0.240455
pyrD	-0.46753	6.05581	0.0601287	0.243527
uvrC	-0.276716	8.09606	0.0602208	0.243656
wecH	-0.883175	3.38236	0.0604199	0.244217
cyoB	-0.454366	10.7054	0.060489	0.244252
rplF	-0.359383	13.1226	0.0609388	0.245823
modC	-0.431401	5.99021	0.0612513	0.246701
thrS	-0.280655	11.3379	0.0612948	0.246701
hcaE	0.803558	3.61682	0.0613395	0.246701
yraH	1.09596	2.32722	0.0615194	0.247089
evgA	-0.474381	6.0821	0.0615584	0.247089
yjjW	1.3212	6.64137	0.0616258	0.247115
pspE	-0.688259	5.37534	0.0618251	0.247668
yeaJ	-0.503735	4.8951	0.0620662	0.248388
dcd	-0.339035	7.04009	0.0623249	0.249176
ybiH	-0.712901	4.54103	0.0626875	0.249942
scpC	0.806266	3.32767	0.0627789	0.249942
ucpA	0.488498	7.98543	0.0628029	0.249942
yaiY	1.1135	2.51038	0.0628284	0.249942
yggX	-0.390729	5.92409	0.062863	0.249942
damX	-0.37194	9.32076	0.0628874	0.249942
xylH	1.01661	2.54085	0.0631193	0.250449
rsd	0.609189	5.02256	0.0631794	0.250449
rpmE	-0.30586	10.5614	0.0632008	0.250449
yfiF	-0.294845	7.98959	0.0633928	0.250963
rspB	-1.11967	1.70139	0.0639917	0.253087
ygfF	0.874112	3.03306	0.0643086	0.254091
proS	-0.357395	9.94713	0.064373	0.254097
pdxB	-0.300253	7.00285	0.0647189	0.255047
hslO	-0.372442	7.71503	0.0647588	0.255047
nadB	0.645472	4.63976	0.064803	0.255047
holA	0.356455	7.58551	0.0650185	0.255647
tsf	-0.274503	11.9304	0.0652436	0.256282
mhpC	1.80809	1.24867	0.0654651	0.256876
frwA	0.911278	3.60846	0.0655218	0.256876
ycaI	0.529404	4.54198	0.0658312	0.257282
nagZ	-0.357772	7.08282	0.0658472	0.257282
aceB	0.536401	6.72935	0.0658602	0.257282
queD	-0.507074	5.66562	0.06588	0.257282
nlpC	-0.643662	4.32101	0.0659449	0.257287
dapE	0.314946	7.16923	0.0661238	0.257736
casB	-1.72917	1.40036	0.0665883	0.259062
dkgA	0.522667	5.22528	0.0665922	0.259062
accA	-0.328925	8.92177	0.0668006	0.259623
ydiN	-4.30428	0.187141	0.0670155	0.259877
sdaA	0.305757	7.38665	0.067022	0.259877
rhtA	-0.580905	4.13566	0.0671659	0.259877
hicA	-1.1223	1.58048	0.0672668	0.259877
ydgA	-0.263949	8.0421	0.0673071	0.259877
yaiI	0.42963	5.23113	0.0673134	0.259877
metC	0.525375	4.90932	0.0673373	0.259877
glcG	-1.06065	2.84979	0.0673888	0.259877
yhdT	0.552191	3.5093	0.0674857	0.259877
yeaC	-0.54056	5.90137	0.067509	0.259877
otsA	-0.666874	3.63631	0.0680676	0.261779
dapD	-0.372868	8.58315	0.0683739	0.262707
yeaE	0.404498	5.19534	0.0685146	0.262861
aceE	-0.330938	13.8182	0.0685442	0.262861
yiiQ	-0.638956	4.89607	0.0687699	0.263477
lldD	0.88863	3.90041	0.0691441	0.264426
ydjL	1.07115	3.06739	0.0691485	0.264426
dsbD	-0.325547	6.34513	0.069266	0.264579
murR	0.686373	4.15835	0.0693424	0.264579
mdtG	0.572758	3.97759	0.069385	0.264579
betI	-0.734801	4.86174	0.0695419	0.264772
ycgN	-0.42912	4.79242	0.0695664	0.264772
yhcM	0.387867	5.82086	0.069922	0.265875
uspE	0.548363	7.63726	0.0703968	0.267374
sspB	-0.268888	8.05983	0.0704893	0.267374
mltD	-0.441168	8.20516	0.0705148	0.267374
pyrB	-0.71893	3.61932	0.0706021	0.267454
mgrB	-0.70383	4.1974	0.0707419	0.267704
dgoR	-0.672766	4.04899	0.0708375	0.267704
hofB	0.570914	3.92609	0.0708668	0.267704
yfeC	0.558498	5.98395	0.0710319	0.267979
rcdA	0.642565	4.12042	0.0711375	0.267979
yeiP	-0.31234	7.35071	0.0711384	0.267979
btuD	0.461851	4.69096	0.0713339	0.268465
ycjW	-0.654785	3.61685	0.0714806	0.268767
yqjF	1.15924	2.58191	0.0715651	0.268835
ybhC	-0.419337	7.92673	0.0719034	0.269855
yhgN	-0.441046	5.2116	0.0724302	0.27158
alr	0.347149	7.35172	0.07257	0.271852
yjiA	0.748686	6.78074	0.0728288	0.272569
rsuA	0.38328	6.64822	0.0730886	0.273288
mscL	-0.333393	6.35077	0.0734845	0.274231
katE	1.03988	2.24739	0.0735378	0.274231
elbB	-0.548512	5.84251	0.0735444	0.274231
yfaE	-0.523861	6.08345	0.0736442	0.27435
fre	0.283273	7.87013	0.0738186	0.274747
rpmI	-0.307074	12.3183	0.073957	0.274769
hflK	0.315394	9.51885	0.0740231	0.274769
ampD	0.581977	5.40354	0.0740284	0.274769
argS	-0.524306	8.62068	0.0743659	0.27571
trmD	-0.313588	12.4608	0.0744186	0.27571
clsA	0.340736	6.93936	0.0746742	0.276397
rdgB	0.346693	6.21575	0.0747551	0.276397
mdlB	0.363772	6.00142	0.0748092	0.276397
lolD	0.343018	6.65008	0.0750822	0.277153
artQ	-0.427134	4.96952	0.0751737	0.277237
yjdK	-1.30076	4.87279	0.0752739	0.277354
mscK	-0.33566	7.48228	0.0758425	0.279194
rihC	0.493227	5.40763	0.0760184	0.279558
rpsH	-0.370778	12.6697	0.0761555	0.279558
allR	-0.449664	6.15666	0.0761781	0.279558
ebgR	0.454318	6.55964	0.0762179	0.279558
gntU	0.586	6.86869	0.0765631	0.280569
yffQ	-1.49255	1.19262	0.0768697	0.281438
yjbM	-1.73668	1.70454	0.0770439	0.281638
ygcP	0.941568	3.87427	0.0770636	0.281638
bglA	-0.353622	7.89107	0.07773	0.283762
rsfS	-0.429704	7.01247	0.0777853	0.283762
fucR	0.494383	5.80816	0.0778919	0.283894
yiaC	0.699028	4.21434	0.0783204	0.285199
yaiL	-0.372031	5.90428	0.0786164	0.286019
yegX	0.587156	3.75019	0.0789955	0.28714
tdcE	-0.696214	5.49292	0.0792112	0.287666
waaA	0.357959	7.28961	0.079534	0.288507
ydeQ	2.16246	0.933066	0.0795856	0.288507
aldB	1.22659	1.78997	0.0798237	0.288939
tatC	0.319215	7.66182	0.0798478	0.288939
yjgA	-0.316231	8.17367	0.0799606	0.288944
maa	0.427374	6.48905	0.0799922	0.288944
fabI	-0.275127	9.79553	0.0802158	0.289493
yceA	-0.676682	5.97701	0.0803835	0.28984
rfbB	-0.604632	9.02845	0.0805139	0.290051
ygiS	0.572126	5.21354	0.0807325	0.290579
dinJ	-0.641103	3.95996	0.081092	0.291614
gfcA	0.804386	3.41759	0.0812646	0.291975
sbp	0.672377	4.8342	0.0817403	0.293379
ynjI	0.549446	5.20647	0.0818652	0.293379
mdtD	0.695769	3.21783	0.0818732	0.293379
efp	-0.370402	9.78967	0.0821554	0.29413
clcB	0.545447	5.05826	0.0826802	0.295746
ppx	0.307056	7.03358	0.0827921	0.29585
yfcL	-0.383878	5.85363	0.0828933	0.29585
hflC	0.305923	9.12998	0.0829289	0.29585
rplA	-0.363904	12.9577	0.0830401	0.295884
xerC	0.360817	7.40965	0.0830974	0.295884
cysJ	0.642611	3.67433	0.0831578	0.295884
oppB	-0.386478	6.33871	0.0834598	0.296697
galT	0.408595	6.20476	0.0836703	0.29713
aegA	0.813249	6.48118	0.0838199	0.29713
rnd	0.400153	6.87693	0.0838459	0.29713
pgk	-0.315096	10.8096	0.0838755	0.29713
thiL	-0.445676	6.59885	0.0843126	0.298416
rof	-0.527816	5.38495	0.0845273	0.298694
acs	0.946707	3.18718	0.0845389	0.298694
ldtB	-0.446595	7.44509	0.0846442	0.298805
argG	-0.348756	5.81665	0.0847564	0.298814
mdtJ	0.816385	4.25402	0.0847946	0.298814
fimG	-0.911113	2.5626	0.0849345	0.298875
yeeO	0.810776	3.00078	0.0849984	0.298875
murF	0.33477	8.41512	0.0850338	0.298875
frlB	1.10297	2.34815	0.0851905	0.298961
metH	0.374658	7.38497	0.0852062	0.298961
potE	1.05338	2.50569	0.0854247	0.299468
yhbO	1.06851	3.05517	0.0859504	0.30105
tatA	-0.338022	7.90365	0.0861279	0.30141
mepH	-0.486892	4.79415	0.0862771	0.301477
rplS	-0.34113	12.2658	0.086296	0.301477
rpoD	-0.390201	10.2816	0.0865251	0.302016
yffR	-0.921791	2.66708	0.0866865	0.302318
xylR	0.411558	5.22361	0.0868789	0.302728
yhgF	-0.330754	8.21469	0.0871302	0.303342
cusS	0.488343	5.02872	0.0872218	0.3034
chrR	0.570054	5.56371	0.0874766	0.304024
dut	-0.299598	6.88984	0.0876872	0.304495
waaQ	-0.309341	7.23953	0.0879064	0.304994
rplB	-0.290975	13.4442	0.0881254	0.305491
rna	0.333404	6.45184	0.0888394	0.307703
marB	-0.416697	4.30376	0.0892736	0.308478
phoU	-0.456221	5.78325	0.0893146	0.308478
dosP	-1.07701	2.60805	0.0893667	0.308478
rpoH	0.329145	9.04838	0.0893685	0.308478
alsR	0.536834	5.79107	0.0894959	0.308654
ydiH	0.956458	2.20988	0.0896674	0.308982
yqfB	-0.581678	4.66849	0.0901324	0.310319
guaA	-0.31883	9.84303	0.0902851	0.310338
ppk	0.33382	7.84296	0.0902915	0.310338
wecE	0.29562	7.33401	0.0905493	0.31096
ybeX	-0.307419	8.18889	0.0906322	0.310981
glgB	0.367886	6.78496	0.0912756	0.312694
rpsU	-0.512892	10.7232	0.0914376	0.312694
ppiD	-0.257595	9.22099	0.0914508	0.312694
srlB	-1.50821	3.69518	0.0915255	0.312694
dosC	-1.20807	1.77541	0.091584	0.312694
dmlR	0.797305	4.48206	0.0916157	0.312694
yggP	-1.36719	1.83041	0.0917796	0.312694
mlc	0.590094	7.61057	0.0920338	0.312694
ibpB	-0.98288	3.72163	0.0921086	0.312694
ymiA	-1.17791	2.78142	0.0921696	0.312694
insK	0.663229	5.82805	0.0922221	0.312694
rplL	-0.323252	13.1015	0.0922716	0.312694
rpsN	-0.373082	12.8053	0.0923024	0.312694
yhgA	0.418692	4.44612	0.0923081	0.312694
ybhN	1.94193	1.61989	0.0923363	0.312694
nirD	1.02469	7.11439	0.0924133	0.312694
waaH	0.662599	4.61068	0.0925006	0.312694
glnS	-0.285802	9.63318	0.0926303	0.312694
deoA	0.6681	8.04584	0.0926429	0.312694
mocA	-1.11408	2.90298	0.0927047	0.312694
yafC	0.4558	4.83714	0.092756	0.312694
yaeF	0.468822	4.4349	0.093106	0.313612
kup	-0.33048	7.27063	0.093347	0.314162
yeiS	0.590103	4.23477	0.0946355	0.318233
thiM	0.53002	4.77136	0.0947785	0.318446
nagC	0.444008	7.83011	0.0949076	0.318446
fadH	0.889052	3.43833	0.0949628	0.318446
nrdR	-0.285439	6.39722	0.0950139	0.318446
roxA	-0.245813	7.34743	0.0952061	0.318826
yiaF	-0.297934	8.23682	0.0954276	0.319131
dinB	0.525974	4.767	0.0954551	0.319131
smf	0.568309	4.67348	0.0959031	0.320364
argR	-0.320611	6.31679	0.0961504	0.320925
rpsB	-0.246183	12.7346	0.0963832	0.321436
atpC	-0.247101	10.0405	0.0966094	0.321838
cyaY	-0.376296	5.33204	0.0966628	0.321838
uidR	0.419488	5.8716	0.0971347	0.322996
yciT	-0.383694	5.73089	0.0973186	0.322996
nlpA	-0.709124	4.07399	0.0973257	0.322996
uxaC	0.701442	5.35427	0.0973304	0.322996
setB	0.537675	4.66666	0.0974661	0.323181
metG	-0.377297	9.03247	0.0977543	0.323871
yjfZ	0.533211	5.34919	0.0984674	0.3259
treB	0.64559	7.1062	0.0985768	0.3259
hcaF	1.14603	1.8884	0.0986086	0.3259
ykgF	1.04986	6.63087	0.0988492	0.326428
nikB	0.861715	4.97287	0.0991361	0.327109
trxB	-0.291048	8.32137	0.0995579	0.328232
yfeZ	0.466687	4.28414	0.0999441	0.329237
cpdB	-0.447517	5.87131	0.100034	0.329265
ybdM	0.965266	2.34047	0.100249	0.329703
nfrB	-0.441971	5.3868	0.100334	0.329716
napA	0.662455	9.11028	0.100621	0.33039
qorA	0.500333	5.54414	0.100877	0.330963
ydhZ	-0.689852	3.01566	0.101151	0.331513
yiiM	0.41465	5.53633	0.101209	0.331513
rsmI	0.306525	5.74606	0.101354	0.331701
cvrA	0.363505	6.32514	0.101431	0.331701
rimO	-0.673795	6.95179	0.101884	0.332915
yohF	1.0381	2.48773	0.102002	0.333032
recA	0.248394	9.24608	0.102164	0.333253
patA	0.713424	3.39876	0.102235	0.333253
zapA	-0.295568	8.10056	0.102399	0.333519
yagE	0.689739	4.73382	0.102611	0.333939
cysU	1.48617	1.7768	0.102765	0.334171
yeeY	0.503094	5.12341	0.10316	0.335129
modB	-0.479817	4.95413	0.103346	0.335129
yphB	-0.714519	2.78749	0.103407	0.335129
epmC	0.378869	6.05884	0.103462	0.335129
ttcA	-0.403251	7.84537	0.103474	0.335129
ansP	-0.520696	6.18597	0.104006	0.336585
potA	-0.507941	8.42001	0.104178	0.336871
ybdD	0.90004	2.90821	0.104551	0.33752
mrp	-0.246843	8.68239	0.104561	0.33752
yhjJ	0.284942	7.38638	0.104629	0.33752
thiI	-0.378592	8.06079	0.105044	0.338222
yehT	0.504728	5.97074	0.105078	0.338222
cca	0.2889	6.80081	0.105172	0.338222
tsaE	0.433246	5.19928	0.105194	0.338222
casD	-0.966105	2.3156	0.105305	0.338222
ligB	0.584621	4.22596	0.105349	0.338222
yhjK	0.297065	6.90332	0.105691	0.339049
amiC	-0.277944	6.78928	0.106021	0.33984
yghU	-0.595908	3.9834	0.106177	0.340071
mdtL	0.546483	3.71805	0.106353	0.340362
mdtH	1.00778	2.55371	0.106616	0.340757
yfdY	0.699258	3.08416	0.106751	0.340757
ydgC	-0.768919	3.32618	0.106829	0.340757
ddpA	2.65272	1.63244	0.106879	0.340757
rpsO	-0.275585	11.5571	0.106897	0.340757
yhdP	0.245774	7.88339	0.106992	0.340789
mug	0.503172	4.20202	0.107278	0.341388
prfB	-0.325644	9.45682	0.107349	0.341388
ykfI	0.47727	4.44298	0.107564	0.341802
intF	-0.372363	6.48453	0.10779	0.341857
ubiA	0.287164	6.50269	0.107829	0.341857
yedL	-1.38834	1.88781	0.107835	0.341857
pyrF	-0.480466	6.79172	0.107965	0.34188
sulA	0.369626	5.51466	0.108011	0.34188
kdsB	-0.303903	7.29443	0.108662	0.34367
yheT	0.395615	6.47474	0.108945	0.344298
ppc	0.433058	8.91236	0.109264	0.34479
ftsZ	-0.240711	9.09635	0.109272	0.34479
dxr	0.260042	7.27586	0.109758	0.346056
yejG	0.433678	6.67279	0.110065	0.346751
cobB	0.334365	5.88834	0.110428	0.347441
yfaP	2.52671	1.19917	0.110456	0.347441
cdh	0.316845	6.00985	0.110724	0.348014
mdlA	0.389659	6.05125	0.111065	0.348795
cybB	-0.399856	5.92113	0.111199	0.348795
sgcC	0.844117	2.97961	0.111266	0.348795
xerD	0.282441	6.56474	0.111429	0.348795
yeaK	-0.452316	5.27788	0.111448	0.348795
thiH	0.569523	3.94765	0.11149	0.348795
sdaC	-0.394164	11.3778	0.111773	0.349187
mppA	0.280769	6.82391	0.111788	0.349187
aes	0.4755	4.33579	0.11198	0.349517
yedD	-0.387677	5.47733	0.112179	0.349868
ptsP	0.23489	8.47633	0.112375	0.350209
purH	-0.437707	5.08057	0.112683	0.350897
sufS	0.495074	3.66821	0.112789	0.350957
mntP	-0.415949	4.84595	0.113082	0.351599
iscA	-0.299753	7.39975	0.113397	0.352306
ves	-1.0408	3.23483	0.113518	0.352413
zntR	0.475084	4.96717	0.113671	0.352457
arnF	0.460467	4.98645	0.113707	0.352457
ybcH	-0.595035	4.10039	0.113822	0.352507
yahM	0.812727	3.98075	0.113898	0.352507
yobB	0.541978	3.40435	0.114236	0.353078
pgi	-0.375788	9.48885	0.114262	0.353078
hisG	0.384666	5.46204	0.114344	0.353078
hypC	0.819554	4.91469	0.114461	0.353169
torZ	0.594883	3.69581	0.114748	0.353784
znuC	-0.450306	5.14678	0.114893	0.353963
emrD	-0.373733	6.61861	0.115424	0.355177
yaaA	-0.374405	6.18074	0.115526	0.355177
sgcB	1.66504	1.28078	0.115551	0.355177
trmI	-0.418839	7.08572	0.115865	0.35587
sdhC	1.06419	5.17215	0.116832	0.358568
sanA	0.495053	5.87708	0.117143	0.359252
yebB	0.567404	4.03446	0.117765	0.360883
alsA	1.00307	3.27222	0.118166	0.361454
yliI	0.619349	3.8762	0.118192	0.361454
rnt	-0.460264	5.75113	0.118344	0.361454
pfo	-0.288628	8.00345	0.118378	0.361454
ybjM	0.628928	3.73721	0.118398	0.361454
ansB	0.983151	8.90262	0.118509	0.36152
yehC	1.32111	2.62559	0.119372	0.363774
yhaC	-1.25636	1.77728	0.119466	0.363774
yfgH	0.771548	3.00168	0.119518	0.363774
yhdZ	0.742841	2.7234	0.119801	0.364361
yafP	0.662779	3.46224	0.120509	0.365979
ulaE	0.710444	2.94184	0.120514	0.365979
agaS	0.986205	2.19798	0.12094	0.366575
torY	1.52592	1.66283	0.12096	0.366575
yidB	-0.597575	4.20676	0.120982	0.366575
dusC	-0.435067	4.87929	0.121149	0.366806
bfd	0.703027	2.78815	0.12137	0.367198
speF	1.10292	2.50522	0.121857	0.368396
leuS	-0.263627	9.96372	0.122328	0.369545
yhiI	0.437528	5.85897	0.122664	0.370217
yhhM	0.488463	4.35263	0.122808	0.370217
rcnA	-0.647698	3.2027	0.122825	0.370217
dxs	0.252646	8.44222	0.12305	0.370618
secM	0.246242	7.96989	0.123287	0.371054
purB	-0.338202	7.91126	0.123427	0.371199
ydcO	0.977025	2.89645	0.123738	0.371857
gltF	-0.431837	4.02498	0.123844	0.371899
ydiE	0.527717	3.29224	0.124153	0.372349
ynaJ	-0.472408	5.59579	0.124178	0.372349
manY	0.491342	8.98812	0.124384	0.372349
pflA	-0.390057	6.27826	0.124436	0.372349
yfiL	0.967369	2.1407	0.124454	0.372349
yaiE	0.448086	5.15074	0.124603	0.372517
ydhV	-1.34078	2.45081	0.124792	0.372731
hofN	1.66591	1.38719	0.124858	0.372731
sspA	-0.240683	8.81759	0.125013	0.372917
dsdC	-0.711403	3.58613	0.125317	0.373549
hisC	0.42261	5.12654	0.125619	0.374173
frvX	0.76671	2.70629	0.126384	0.376174
pqiA	0.348102	6.85054	0.126503	0.37625
phnG	4.21242	0.322263	0.126933	0.377253
ribF	0.221713	8.21118	0.127174	0.37769
ydiT	3.91013	0.474659	0.127693	0.378833
yjbH	0.967167	2.38101	0.127778	0.378833
tamA	-0.294889	6.929	0.12784	0.378833
cedA	-0.710469	2.53573	0.12797	0.378941
rbsK	0.511532	8.50455	0.129172	0.38222
hybC	-0.404216	7.31772	0.129509	0.382937
mfd	-0.250877	7.78413	0.129609	0.382952
mcrA	-0.493636	4.41383	0.130024	0.383897
ygdG	0.512977	6.10878	0.130459	0.384676
ydaS	-1.54296	1.32312	0.130478	0.384676
yjfM	3.90844	0.922706	0.130786	0.385304
rplC	-0.274063	13.2773	0.131026	0.38573
malK	1.6497	7.05195	0.131123	0.385734
rplW	-0.290854	12.3656	0.131803	0.387454
ydcX	0.703169	3.14617	0.132478	0.388955
ynfM	-0.514975	3.78702	0.132507	0.388955
yccU	-0.402351	4.43755	0.132866	0.389601
gltX	-0.325605	9.64523	0.132919	0.389601
mutM	0.388491	5.95935	0.133125	0.389921
atpG	-0.242913	11.3136	0.133721	0.391382
gsk	-0.278166	7.34841	0.134334	0.392893
gfcC	0.941991	2.3803	0.134504	0.393041
dcuB	0.61142	3.75862	0.134579	0.393041
aphA	0.66495	6.18617	0.135353	0.395016
dctA	0.623111	7.21359	0.13688	0.39894
ygfZ	-0.292355	7.75685	0.13699	0.39894
yghD	0.56841	3.33196	0.136994	0.39894
lpoA	-0.248554	7.25027	0.137147	0.399098
yebF	0.356809	5.06168	0.137262	0.399145
nadE	-0.364178	7.26668	0.137548	0.39969
argB	0.565013	3.87809	0.138128	0.400787
tomB	0.398285	5.90027	0.138234	0.400787
aroK	-0.296786	8.64201	0.138485	0.400787
lolE	0.263142	7.56033	0.138702	0.400787
yehS	-0.301926	6.63682	0.13872	0.400787
waaC	-0.266384	7.72784	0.138787	0.400787
mtn	-0.274811	7.47277	0.138806	0.400787
soxR	-0.679678	2.90764	0.138847	0.400787
yacL	0.391182	5.99664	0.138896	0.400787
ubiC	0.312539	6.29611	0.138917	0.400787
yfeN	1.22317	1.95605	0.139081	0.400905
hyaD	-0.918908	1.42041	0.139156	0.400905
ydhJ	0.468132	4.47243	0.139637	0.401893
pdxY	-0.251799	6.71039	0.139698	0.401893
rluD	-0.316002	7.81078	0.140026	0.40255
fabZ	-0.26646	8.84501	0.140299	0.403049
tsx	-0.308373	9.73683	0.140593	0.403607
ftsY	-0.211088	8.46372	0.140947	0.404334
acrD	0.290939	5.48841	0.141215	0.404817
ymfA	0.663968	4.93578	0.141962	0.4064
amtB	0.556536	3.82944	0.141969	0.4064
aas	0.29081	6.73483	0.142554	0.407787
rimL	0.468474	4.33527	0.143047	0.408764
cbeA	3.91047	1.00928	0.143098	0.408764
torT	-0.771071	3.62393	0.143215	0.40881
murJ	-0.397598	6.16097	0.143451	0.40906
thiQ	0.548671	4.98994	0.143591	0.40906
ybjQ	0.38707	4.84876	0.143606	0.40906
hycB	3.91561	0.352794	0.143966	0.409795
hyfR	0.624453	3.15521	0.144082	0.409839
yedA	0.544721	3.8926	0.144347	0.410304
yegQ	-0.444652	7.81213	0.14491	0.411613
csgF	4.22102	0.677818	0.145404	0.412728
nnr	0.341692	5.79032	0.145615	0.412769
dtpA	-0.382781	8.944	0.145641	0.412769
yicR	0.67466	3.35951	0.145725	0.412769
yjgN	-0.952966	2.88804	0.145844	0.412817
yhhQ	0.500912	4.59933	0.145985	0.412835
ompN	-1.34609	1.78436	0.146055	0.412835
puuB	2.17657	1.25935	0.146311	0.413271
hemY	0.222611	7.68646	0.146883	0.414595
gabD	0.803351	2.28083	0.147434	0.415861
lysP	-0.35211	7.57961	0.147688	0.416288
paaC	2.19049	0.815414	0.148115	0.417198
ycbK	0.287185	7.10402	0.14837	0.417626
lpxL	-0.269226	5.80391	0.14883	0.41863
rsmJ	-0.298874	5.75938	0.149191	0.419186
yqhC	-0.454806	4.26305	0.149235	0.419186
ubiX	-0.408194	4.38659	0.149517	0.419526
arnD	0.877281	2.34355	0.149625	0.419526
thiE	0.610212	3.0563	0.149668	0.419526
ybaK	-0.484186	4.36027	0.1499	0.419888
yehW	0.535312	3.53121	0.150092	0.420134
dmsA	0.728063	7.74833	0.150317	0.420224
yjaH	0.270393	7.19658	0.150333	0.420224
yadV	-1.23742	1.73956	0.150574	0.420557
ccmE	-0.618472	3.89587	0.15066	0.420557
yghT	3.91062	0.611763	0.151093	0.420827
ybgE	-0.320019	6.97836	0.151195	0.420827
ydjA	-0.330811	6.00433	0.151262	0.420827
yneE	-0.545699	3.74612	0.151298	0.420827
hdfR	0.324555	5.95761	0.151372	0.420827
allC	0.805386	2.62812	0.151435	0.420827
sucD	-0.350721	7.07952	0.151485	0.420827
fabR	0.223174	7.66687	0.151724	0.421078
ybhS	-0.667394	4.28006	0.151784	0.421078
prs	-0.375022	9.60004	0.151955	0.421265
chbG	-0.568787	3.1101	0.1521	0.421377
yfjT	-1.00671	2.01349	0.152236	0.421464
ybbO	0.335281	5.79225	0.152762	0.422632
ruvA	0.330233	6.02955	0.153498	0.423811
bcsF	0.700849	3.57974	0.153543	0.423811
rlmE	0.256211	8.55517	0.153609	0.423811
loiP	-0.293009	6.03986	0.153641	0.423811
lptA	-0.219176	7.72927	0.153713	0.423811
tcdA	-0.307453	6.47241	0.153973	0.42424
cbpM	-0.587656	3.39978	0.154562	0.425471
usg	-0.268625	7.30858	0.154631	0.425471
holB	0.290958	6.46578	0.154852	0.425791
napD	0.507849	5.97737	0.155367	0.426742
evgS	0.293783	6.87422	0.155409	0.426742
sthA	0.382602	7.70936	0.155568	0.426887
mngA	2.15976	1.13596	0.155675	0.426891
pmrR	0.466729	3.94702	0.156625	0.429205
nei	0.323903	5.06195	0.156938	0.429522
yfeY	0.293068	5.31307	0.156953	0.429522
ybbJ	-0.453157	4.12461	0.157556	0.43088
metQ	-0.267655	7.25569	0.157858	0.431415
rplP	-0.211054	12.6978	0.158028	0.43142
agp	0.680983	4.9874	0.158074	0.43142
ilvI	0.492371	4.50767	0.158645	0.432664
ychN	-0.403081	5.19299	0.158744	0.432664
dfp	-0.248308	7.68832	0.159132	0.432968
secA	-0.26803	10.1841	0.159151	0.432968
yneM	-0.368162	5.71483	0.159176	0.432968
rplO	-0.214541	13.1758	0.159412	0.433103
yciW	0.597519	4.42457	0.15944	0.433103
aspA	0.675257	10.7518	0.159889	0.433832
dedD	0.241008	6.7303	0.160209	0.433832
gloA	-0.327135	6.40233	0.160235	0.433832
rplE	-0.275012	13.0073	0.160329	0.433832
pitA	0.289199	9.75053	0.160338	0.433832
ftsQ	0.229009	8.09769	0.160353	0.433832
glpA	0.780574	10.2126	0.16078	0.434489
dhaL	0.541234	7.64408	0.16081	0.434489
hemL	-0.236279	8.10456	0.161562	0.436227
fixC	1.05911	1.40429	0.162135	0.437484
yjbB	0.340433	5.80491	0.162356	0.437788
ampE	0.519525	5.13951	0.162752	0.438564
torD	0.707636	2.98892	0.163089	0.439177
hyfJ	1.45739	1.41004	0.163836	0.440896
yeaN	-0.481434	3.85506	0.163972	0.440968
obgE	0.323502	9.00364	0.164107	0.441037
rraB	-0.236039	8.0106	0.164422	0.44159
ompW	-0.479975	4.89854	0.164795	0.442283
umuD	0.675994	2.50352	0.164957	0.442283
pepA	-0.221143	8.79188	0.165008	0.442283
ratB	-0.24245	5.97414	0.165138	0.442337
yifL	0.438267	6.14347	0.165369	0.442664
ybgC	-0.306382	6.10579	0.165673	0.442847
yedY	0.632481	3.08843	0.165747	0.442847
yjhH	0.691765	3.5029	0.165766	0.442847
ybiW	0.765461	3.91524	0.166116	0.443383
yjdC	-0.362568	5.30397	0.166212	0.443383
yjjK	-0.259706	9.22564	0.166296	0.443383
ada	0.361054	5.08536	0.166824	0.444498
gsiB	-0.461918	4.90768	0.166944	0.444524
yicI	0.470697	4.38864	0.167174	0.444844
citE	-1.51438	1.53547	0.167444	0.44527
slmA	-0.259562	7.11636	0.167785	0.445713
frdA	0.617474	9.32663	0.167832	0.445713
mlaF	0.21877	8.02352	0.167956	0.445726
ybgL	-0.390368	5.11076	0.168057	0.445726
tolC	-0.231311	9.07902	0.16844	0.44645
yafE	0.43584	4.727	0.168656	0.446728
orn	-0.310865	6.02211	0.168969	0.447264
hycC	-1.1528	1.53756	0.169186	0.447545
yigB	0.248159	6.33272	0.169499	0.448081
xapR	0.543099	3.38075	0.169855	0.448728
dapF	0.261254	7.81941	0.170186	0.449308
yfiB	0.374133	5.79408	0.17122	0.451566
glk	0.471281	6.96102	0.171265	0.451566
rpsF	-0.340484	11.2971	0.172208	0.453758
sdaB	-0.336975	10.6591	0.172453	0.454108
ydiK	-0.350878	5.31205	0.172591	0.454176
yhjV	-0.375263	5.92383	0.172976	0.454784
mepS	-0.216825	8.95578	0.173047	0.454784
pka	0.333695	6.72089	0.173559	0.455569
purC	-0.33956	4.72055	0.17373	0.455569
rsxE	0.377701	6.11338	0.173858	0.455569
yedV	-0.361019	5.1136	0.173902	0.455569
hofP	1.78926	0.872766	0.17391	0.455569
rnhB	0.389892	7.04996	0.174054	0.455652
clpS	0.404394	6.29422	0.174255	0.45572
grxC	-0.205942	7.29117	0.174346	0.45572
livF	0.530894	3.73673	0.174495	0.45572
yfhH	0.325099	5.05348	0.174531	0.45572
tktA	0.19309	10.2609	0.175085	0.456606
rpsC	-0.209224	13.3846	0.175096	0.456606
nrfC	1.28133	4.10419	0.175258	0.456732
sieB	1.49454	2.17781	0.175942	0.458056
ptsI	-0.236298	12.1159	0.175992	0.458056
pntB	-0.213494	7.61383	0.177252	0.460791
nikR	-0.454568	4.30061	0.177271	0.460791
sodC	0.426441	4.44476	0.17769	0.461584
yhjD	-0.452638	4.63747	0.177854	0.461651
cspA	0.241955	13.0182	0.177945	0.461651
ynfB	-0.306838	5.2111	0.178109	0.461782
carA	-0.368066	6.4416	0.179277	0.464512
glnG	0.23673	6.04083	0.179484	0.464749
yfaT	1.40442	1.22722	0.17964	0.464856
artM	-0.307613	5.3311	0.179814	0.465007
pgpC	0.306495	5.01203	0.180416	0.466072
pfkB	-0.37459	4.36943	0.180604	0.466072
ulaR	-0.318021	4.94983	0.180795	0.466072
glpQ	0.564483	9.20938	0.180863	0.466072
gmr	-0.298954	4.98562	0.180879	0.466072
glmM	0.187668	9.10347	0.181067	0.466072
rbsR	0.441906	7.13782	0.181103	0.466072
gspI	-1.32688	1.27272	0.181148	0.466072
zipA	0.20382	8.58615	0.181435	0.466514
yqhA	-0.261015	5.79783	0.181595	0.46663
yfaD	-0.541251	3.88357	0.182141	0.467102
yfdF	0.644077	4.00358	0.1822	0.467102
rhlE	0.342369	8.10703	0.182224	0.467102
plsY	0.31953	5.72766	0.182242	0.467102
moaE	-0.315079	5.76678	0.182566	0.467198
azoR	-0.519229	3.90146	0.182609	0.467198
tdcF	-0.856819	2.68311	0.182626	0.467198
rhlB	0.193923	9.23334	0.182932	0.467685
ybhG	-0.569517	5.36639	0.183195	0.468062
yegW	0.350131	4.25841	0.183546	0.468634
rluB	0.396743	8.28359	0.183651	0.468634
cra	0.367456	7.69365	0.184105	0.469257
talB	-0.246384	9.70927	0.184127	0.469257
pqiB	-0.248638	7.3329	0.184298	0.469396
mltA	-0.292983	6.61651	0.184636	0.469853
ddpF	-1.35235	1.89381	0.18471	0.469853
ycjY	-0.874018	2.38318	0.185268	0.470759
glcB	-0.349621	4.73926	0.185299	0.470759
gltJ	0.577934	4.02927	0.186216	0.472792
ychA	-0.238161	7.71256	0.186899	0.474018
ugd	-0.428435	5.03715	0.186933	0.474018
bcsB	0.317107	4.44781	0.187308	0.474671
lysS	-0.261919	10.0752	0.187436	0.474696
hyaC	-1.85683	1.15682	0.187762	0.475226
tsgA	-0.378591	6.72889	0.1879	0.475276
yphH	0.37327	4.18982	0.18819	0.475713
aaeR	0.3282	5.69261	0.189116	0.477754
ygiN	-0.285667	6.63238	0.18942	0.477836
ypeB	-0.326724	4.72279	0.189487	0.477836
yajC	-0.215955	8.80007	0.189503	0.477836
yehA	-1.85397	1.75719	0.189945	0.478241
ydcT	1.01967	1.33761	0.190033	0.478241
mdfA	-0.458326	6.04874	0.190064	0.478241
sgrT	-0.699981	3.75413	0.190152	0.478241
ydhB	0.387646	4.45846	0.190255	0.478241
dcuA	0.346016	8.6653	0.190551	0.478687
sra	2.35747	1.34653	0.190987	0.479485
yigL	0.269121	5.86395	0.191904	0.48131
ibsD	-0.736261	3.11584	0.191953	0.48131
lepA	-0.343791	9.36763	0.192323	0.48194
cfa	-0.367851	6.5179	0.192877	0.482857
yebK	0.489264	6.48499	0.192928	0.482857
mazF	-0.265878	5.8727	0.19355	0.48354
ybaA	0.655556	4.70059	0.193576	0.48354
yccX	-0.406184	3.93531	0.193626	0.48354
flc	-0.380841	4.15175	0.193747	0.48354
yceJ	0.953404	1.95873	0.194006	0.48354
codB	-0.452292	4.97696	0.1941	0.48354
ygiW	-0.663229	3.39144	0.194116	0.48354
nupX	1.39875	1.56024	0.194158	0.48354
ghrA	-0.383383	4.81383	0.194414	0.483879
yhcC	-0.44927	4.31926	0.194852	0.484673
yqgB	-0.383303	4.93513	0.195594	0.486078
speB	-0.218312	7.5774	0.195658	0.486078
serA	0.353106	6.36149	0.19612	0.486927
pinQ	-2.04793	1.12137	0.196326	0.487139
poxB	0.553337	2.94373	0.197408	0.489523
abgR	0.462747	3.944	0.197637	0.48979
murI	-0.26846	6.97925	0.198272	0.490624
cbl	0.63503	4.29833	0.198335	0.490624
ubiD	0.213958	8.80649	0.198338	0.490624
ydcN	0.406002	3.84239	0.198692	0.491201
rhaD	1.4011	1.61959	0.198897	0.491408
lptE	-0.215581	8.22416	0.199275	0.492041
rplM	-0.273282	12.1049	0.199429	0.492119
mtr	0.31835	4.72689	0.199625	0.492304
gcvT	0.518238	7.27383	0.199904	0.492395
tdcB	1.29611	7.08305	0.199906	0.492395
dapB	-0.270221	6.60073	0.200937	0.494634
hyfB	0.792859	2.35216	0.201787	0.496194
ftsI	-0.187105	8.30591	0.201816	0.496194
exuT	0.555405	4.3991	0.202045	0.496432
tus	-0.393847	4.05994	0.202159	0.496432
nadC	0.304589	6.37191	0.202949	0.498068
infB	0.233816	12.2367	0.203914	0.500134
ldrA	-0.713656	2.48743	0.204116	0.500327
kbl	-0.221337	8.51442	0.204524	0.501022
rpmB	0.25654	11.0769	0.204688	0.501121
pppA	-0.309273	5.18409	0.204907	0.501353
moeA	-0.246847	7.01947	0.205462	0.502117
osmY	-0.405854	4.11048	0.205468	0.502117
aaeA	0.527547	3.34604	0.205664	0.502294
mdtI	0.907953	3.04293	0.205848	0.502438
pepP	0.19135	8.56576	0.206428	0.503517
yeaQ	-0.531528	3.53104	0.206623	0.503517
yadE	0.240531	6.22501	0.206664	0.503517
serS	-0.211912	9.45705	0.207211	0.504547
oppA	-0.277332	8.23172	0.207712	0.505088
xylB	0.425669	3.87662	0.207784	0.505088
yshB	-0.521978	3.21694	0.207808	0.505088
fliQ	-0.528325	5.30309	0.208264	0.505522
yqiI	-0.630848	3.42164	0.208319	0.505522
yihX	0.345023	6.1916	0.208384	0.505522
cmoB	-0.337313	6.72894	0.208487	0.505522
yhhW	0.409948	4.84133	0.208972	0.50605
lplA	0.261549	5.7437	0.20898	0.50605
hupA	-0.250007	9.6796	0.209081	0.50605
nrdG	0.380302	4.94834	0.209479	0.50671
ybjS	0.352768	5.89979	0.209954	0.507556
yegJ	-1.10779	1.24637	0.210203	0.507854
ybiA	0.482109	4.32029	0.210612	0.508087
gltI	0.408289	5.41253	0.210657	0.508087
uhpB	0.605715	5.04725	0.210676	0.508087
ribD	-0.203441	7.5143	0.210808	0.508101
mnmH	-0.307603	5.24657	0.211055	0.508394
treC	0.483069	6.87358	0.211485	0.509045
cptA	0.253165	5.9816	0.211881	0.509045
puuE	0.758512	2.3875	0.211884	0.509045
yjeO	0.461658	4.24833	0.211911	0.509045
yfjX	1.24928	1.10818	0.211955	0.509045
lpxC	-0.198522	10.4444	0.212163	0.509241
yadC	-0.583342	3.48257	0.212406	0.509523
hybA	0.471486	7.00665	0.212615	0.509623
hemG	0.255069	6.23102	0.212755	0.509623
ydcA	-0.42752	4.05686	0.213019	0.509623
melR	0.555978	5.0278	0.213046	0.509623
bglB	-1.2611	2.0417	0.213078	0.509623
bcsC	0.258823	5.63266	0.213551	0.51045
ihfB	-0.206163	7.70689	0.214001	0.511169
deoC	0.459861	7.34718	0.214104	0.511169
hiuH	-0.771245	1.99698	0.214282	0.511268
nrdH	0.943784	1.65511	0.214399	0.511268
nth	-0.220887	5.81582	0.214645	0.511401
ppiC	-0.266865	5.59154	0.214707	0.511401
yddM	0.39701	4.5367	0.214891	0.511467
pdxH	-0.264466	5.48671	0.214988	0.511467
mazE	0.328826	5.18132	0.215608	0.51264
bamC	-0.203594	8.36365	0.216023	0.512983
plaP	-0.581183	9.47586	0.216058	0.512983
rsmD	0.273262	5.77632	0.216133	0.512983
lptD	0.188219	9.69367	0.217203	0.515219
ompR	-0.360494	6.83204	0.217435	0.515242
yghB	0.258184	6.13985	0.217467	0.515242
ybfP	-0.511371	3.72221	0.218176	0.516618
yjbQ	0.332276	5.50389	0.219871	0.520327
arnC	-0.7682	1.86649	0.220192	0.520781
yciV	-0.251507	6.20532	0.220963	0.521928
dctR	-2.42626	0.857915	0.221106	0.521928
kdgT	0.491103	3.62665	0.221165	0.521928
bioD	-0.806054	2.2891	0.221264	0.521928
tfaE	-2.42567	1.01101	0.221322	0.521928
ypjF	1.52377	1.11709	0.22206	0.523073
blc	0.511423	4.4054	0.222102	0.523073
gyrB	-0.209968	9.90544	0.222196	0.523073
rlmH	-0.272048	7.20069	0.223366	0.525127
tpiA	-0.302272	9.44761	0.223409	0.525127
narL	-0.321003	6.58166	0.223458	0.525127
yhdV	-1.10449	1.32801	0.223835	0.525707
fryC	1.2498	1.16838	0.224377	0.526406
hycE	-0.681672	2.18837	0.224447	0.526406
yheU	0.408525	4.03662	0.224639	0.526406
frwB	1.96114	1.26476	0.224654	0.526406
ycdX	-0.263914	6.21105	0.225638	0.528406
lolC	0.234542	7.43777	0.225981	0.528902
ascF	0.423322	3.56644	0.226397	0.529357
lipA	-0.236577	8.56553	0.226437	0.529357
creC	-0.270532	5.09842	0.226701	0.529667
yjiR	0.404392	4.56535	0.22716	0.530433
eutR	0.420009	4.14412	0.22731	0.530478
acnB	-0.293035	9.35873	0.227847	0.530963
nrdD	-0.286469	7.83428	0.22793	0.530963
rclB	-2.13013	0.699602	0.228015	0.530963
satP	-0.358573	6.46692	0.228043	0.530963
fsr	-0.368686	4.33696	0.228845	0.53238
accB	-0.30811	9.53673	0.228916	0.53238
yaaU	1.35549	1.48558	0.229159	0.532397
yddG	-0.611418	3.26962	0.229186	0.532397
yaaW	0.919748	2.21632	0.229532	0.532894
yfcV	1.96241	1.31447	0.229852	0.533259
rtcR	0.37441	4.63685	0.229953	0.533259
sapD	0.270457	6.4623	0.230301	0.53376
srlR	0.351985	6.50131	0.230575	0.534089
gatB	0.620003	7.69122	0.230805	0.534315
hcaT	0.308103	4.81273	0.230985	0.534424
ydjX	-0.439969	4.36224	0.231135	0.534466
yiaB	-2.13336	0.722922	0.231412	0.534671
potF	0.78613	2.34385	0.231488	0.534671
ycfZ	0.47754	4.388	0.2318	0.534935
yfcO	0.291251	5.32668	0.231867	0.534935
yeaM	0.436047	3.556	0.232381	0.535816
ycaO	-0.263275	8.64961	0.232516	0.53582
yafS	0.25013	5.68502	0.233056	0.53676
argP	0.327928	5.75589	0.233583	0.537362
thiS	0.98929	1.53248	0.233584	0.537362
cycA	0.291057	7.15873	0.233909	0.537805
yoaJ	-1.4715	1.16768	0.234469	0.538786
ygaU	0.319734	4.33579	0.235413	0.540648
ybiC	-0.437852	4.4574	0.235802	0.541232
fadL	-0.316189	9.69558	0.236099	0.541362
ldtA	0.377491	5.70845	0.236126	0.541362
yejK	-0.258972	7.09942	0.236435	0.541567
ypfJ	-0.246805	6.18565	0.2365	0.541567
queE	-0.291788	6.64774	0.236774	0.541567
chaA	0.268752	6.73515	0.236828	0.541567
rplV	-0.19587	12.7756	0.236885	0.541567
shoB	-0.506875	4.2147	0.237117	0.541619
yjdI	-1.06753	2.21114	0.237251	0.541619
yjhP	0.61152	3.37265	0.237376	0.541619
borD	0.244832	7.81732	0.237444	0.541619
smrA	-0.430065	4.5697	0.238004	0.542396
rplQ	-0.217473	12.5284	0.238053	0.542396
yfdE	-1.11281	1.43134	0.23822	0.54247
aceK	0.400874	4.81007	0.238649	0.542645
ybiO	0.463764	4.02984	0.238993	0.542645
malS	0.443099	4.44348	0.239134	0.542645
yjdO	-0.712964	4.06697	0.239136	0.542645
rpsM	-0.197335	12.5605	0.239191	0.542645
yjhQ	0.714713	2.89807	0.239202	0.542645
mdtK	-0.246707	5.89695	0.239236	0.542645
ybcL	-1.02891	1.90685	0.239408	0.542731
yjjN	0.508054	3.24891	0.239579	0.542814
ybaY	-0.38276	4.102	0.240348	0.54425
ypeC	0.571403	3.40037	0.24119	0.545851
malG	1.24151	3.94854	0.241654	0.546595
rhtC	0.304591	4.75626	0.242035	0.546743
ydgK	-0.234733	6.20959	0.242105	0.546743
manA	-0.294925	7.07696	0.242125	0.546743
yebY	0.22708	6.25529	0.242683	0.547697
norW	0.543555	2.88186	0.243269	0.548713
aroE	0.210254	7.36621	0.243686	0.549347
yfjJ	-1.02991	1.56951	0.243883	0.549484
yqaE	-0.410017	3.33035	0.244136	0.549747
arfA	0.3787	4.81454	0.244385	0.550002
mnmC	0.219731	7.0975	0.24469	0.550274
fdx	0.223324	7.02101	0.244778	0.550274
dnaT	-0.299589	4.89554	0.245	0.550314
paaX	-0.387355	4.60852	0.24525	0.550314
ycaC	1.04801	2.07672	0.245308	0.550314
ydfV	-0.75101	1.91499	0.245432	0.550314
yajI	-0.521997	2.65394	0.245476	0.550314
yeiL	-1.36969	1.41067	0.245661	0.550422
yafK	0.256485	6.50489	0.246134	0.551177
ydiU	0.346968	6.03816	0.24639	0.551445
yhhL	0.289207	4.91349	0.246605	0.551621
lysC	0.279205	6.18757	0.24685	0.551862
purU	-0.18377	7.36304	0.247093	0.5521
hycF	-1.02436	1.23949	0.247286	0.552226
hisL	0.451967	6.00769	0.247472	0.552336
aidB	0.518412	3.06353	0.247757	0.552668
ygfB	-0.198496	7.61076	0.247924	0.552734
tsaD	-0.241159	6.68239	0.249992	0.556668
ygaP	-0.4159	4.30465	0.250163	0.556668
ycaD	-0.339928	4.07324	0.250323	0.556668
yjgH	1.04278	1.79672	0.250646	0.556668
yidR	0.229597	5.88494	0.250673	0.556668
gatY	0.508524	10.2205	0.250708	0.556668
opgH	-0.218666	9.06207	0.25117	0.556668
fdrA	3.52688	0.887942	0.251213	0.556668
csgB	-3.90227	0.658604	0.251319	0.556668
yciF	3.52691	0.499741	0.251396	0.556668
srlE	0.730997	5.18602	0.251511	0.556668
yjbF	3.52645	0.676346	0.251524	0.556668
hipA	-0.385474	4.84976	0.251557	0.556668
hmp	-0.281846	5.24858	0.251616	0.556668
yiiS	-0.609371	4.22121	0.252054	0.557216
yqhH	0.485802	3.1586	0.25214	0.557216
ygjH	0.723009	3.39856	0.252458	0.557615
wza	-3.90609	0.378791	0.252866	0.558003
aroH	-0.294841	5.93988	0.25291	0.558003
yibF	0.44107	3.62189	0.253061	0.558032
prlC	-0.198356	8.0333	0.25323	0.5581
lacZ	0.552901	3.99444	0.253413	0.558198
folA	-0.283888	6.28761	0.25422	0.559627
dicB	-3.89498	0.212688	0.254338	0.559627
wcaM	-0.492114	3.5575	0.255928	0.562819
pdxJ	-0.216995	6.48564	0.256493	0.563355
gabT	-0.598592	2.3448	0.256511	0.563355
yidG	0.708709	2.34169	0.25659	0.563355
hypF	0.334654	5.66236	0.257303	0.564614
yijD	0.209712	6.78544	0.257831	0.565089
aroG	0.300473	7.32179	0.258061	0.565089
ygjJ	1.65191	1.57664	0.258106	0.565089
yaeH	-0.405812	5.38801	0.258131	0.565089
yaaY	1.04816	2.17803	0.258219	0.565089
yfeX	-0.281744	8.05993	0.258447	0.565283
bioH	0.267457	4.8707	0.258735	0.565556
lpxH	-0.227284	7.38395	0.258851	0.565556
priA	0.240791	6.24403	0.258998	0.56557
yhbV	0.607425	6.46452	0.259653	0.566694
yecS	-0.330225	4.45019	0.26018	0.567537
viaA	0.405229	7.18906	0.260414	0.567741
ycbJ	0.498149	6.32491	0.260657	0.567966
ydiP	-0.834187	2.01954	0.260933	0.56826
tam	0.467789	2.97904	0.262014	0.570122
yhfW	0.82808	2.18361	0.262187	0.570122
mrcB	-0.182673	7.95195	0.262286	0.570122
tyrA	0.240937	6.13826	0.262474	0.570122
chbC	0.411931	3.92644	0.262493	0.570122
uidA	1.04658	3.01688	0.262647	0.570151
atpA	-0.183957	12.2408	0.263286	0.57094
emrY	-0.844025	2.04202	0.263293	0.57094
ycbF	0.515113	3.46489	0.263524	0.571133
xdhB	-1.12455	1.9237	0.264318	0.572547
fetB	-0.270751	5.3142	0.264612	0.57278
ybiV	-0.268393	5.28443	0.264709	0.57278
fumA	-0.386159	6.01175	0.264958	0.57285
yqjI	-0.256611	5.05771	0.265025	0.57285
secD	-0.222454	10.2132	0.265733	0.574074
mutH	0.381047	4.33751	0.265932	0.574147
hisP	0.3455	3.86456	0.266157	0.574147
rpsK	-0.206786	12.9453	0.266193	0.574147
cspH	0.4582	3.63673	0.266463	0.574387
tas	-0.321956	6.49126	0.266588	0.574387
ydcJ	1.03657	2.03418	0.266856	0.574494
yjiG	-1.04348	1.88196	0.266922	0.574494
sapB	-0.268479	5.50951	0.267467	0.575359
hybF	-0.384627	3.78178	0.267643	0.575433
atpI	0.240774	8.13893	0.267842	0.575555
ubiG	-0.222082	6.28148	0.268413	0.576474
menH	0.212551	5.68451	0.268772	0.576498
tyrB	0.257777	6.5634	0.268836	0.576498
rspR	0.243676	6.4567	0.268852	0.576498
hyfI	1.35762	1.47257	0.26931	0.576537
cusC	-1.04478	1.56843	0.269352	0.576537
yehD	0.747767	3.65238	0.269458	0.576537
rzpQ	3.52426	0.923311	0.269475	0.576537
dnaC	0.284134	5.44795	0.26968	0.576537
rseP	0.213293	9.08774	0.269726	0.576537
ycfP	-0.330677	7.56576	0.27033	0.577524
sseB	-0.202931	7.03186	0.270582	0.577756
araC	0.387842	4.26052	0.270823	0.577966
yafD	0.38273	5.83725	0.27109	0.578097
yhaV	0.286718	5.61466	0.271171	0.578097
cueR	0.347341	4.65779	0.271481	0.578453
rplD	-0.203538	12.842	0.271643	0.578493
ydeE	0.52296	3.68094	0.272378	0.579754
yqjD	-0.249089	5.62519	0.272684	0.5801
trxC	-0.295777	4.34753	0.272937	0.580199
queF	-0.199552	6.47295	0.273018	0.580199
sixA	0.248676	6.22008	0.273277	0.580445
yicO	1.2701	1.51547	0.274288	0.581603
rtcB	-0.493016	3.23037	0.274466	0.581603
phoQ	-0.196828	6.94739	0.274546	0.581603
otsB	0.67305	1.96477	0.274624	0.581603
livG	0.368749	3.6404	0.274831	0.581603
ygeV	0.668809	5.85602	0.274917	0.581603
ecpB	-1.32771	1.20415	0.274968	0.581603
yeeZ	0.211031	6.57221	0.275051	0.581603
psuT	0.537839	2.74926	0.275118	0.581603
arnB	-0.511512	2.57556	0.27539	0.581875
fdoH	-0.20491	9.31071	0.275903	0.582655
yhbJ	0.164932	7.5941	0.276549	0.583713
quuD	1.27071	1.4509	0.277247	0.584561
ygbK	0.482709	3.19662	0.277559	0.584561
secE	-0.260568	8.69289	0.277568	0.584561
nadD	0.227782	6.68794	0.277587	0.584561
eutK	-0.378921	3.43648	0.277674	0.584561
xylG	-0.440022	3.34765	0.277839	0.584598
kdpC	0.58473	2.52128	0.27798	0.584598
trpA	0.341508	4.5479	0.278539	0.585468
narX	-0.212279	7.02646	0.279755	0.587606
rbbA	-0.345415	5.58198	0.279847	0.587606
katG	0.489106	9.7529	0.280917	0.589546
serB	-0.199321	6.78938	0.28137	0.590191
pyrL	-1.0825	1.32965	0.282502	0.592024
rutE	3.9028	0.657059	0.282537	0.592024
mmuM	0.387227	4.61073	0.283422	0.593212
dcm	-0.198869	6.31552	0.283451	0.593212
purM	-0.295786	4.57829	0.283544	0.593212
rnpA	0.371867	8.83411	0.283756	0.593348
hycI	-0.434601	3.7067	0.284658	0.594866
dsbC	-0.16772	7.2447	0.284865	0.594866
yggT	-0.212306	6.6906	0.284923	0.594866
rsmH	-0.154969	8.14432	0.285575	0.595918
wzyE	0.26544	6.28576	0.286509	0.59691
znuB	-0.273718	5.01392	0.286547	0.59691
yeeD	0.437084	3.89885	0.287033	0.59691
yhbW	0.333625	5.23551	0.287222	0.59691
ybaP	-0.312722	5.33489	0.287275	0.59691
ydcZ	0.310513	4.43467	0.287374	0.59691
yijO	0.407352	3.91025	0.287515	0.59691
ycfQ	0.275293	4.72397	0.287564	0.59691
mglA	0.860839	3.89577	0.287585	0.59691
ydfK	1.24787	2.10972	0.287604	0.59691
rng	0.209841	8.10211	0.287675	0.59691
mdtO	0.595992	2.52055	0.287941	0.597155
lgt	0.212774	6.80229	0.288113	0.597207
ycbU	0.767517	2.25079	0.288767	0.598254
fabG	-0.170041	10.5775	0.288998	0.598354
ais	-1.59757	1.07954	0.289111	0.598354
ybbC	-0.528803	3.46893	0.289607	0.598971
hdeB	-0.65276	3.21072	0.289705	0.598971
yadG	0.189655	6.94793	0.290384	0.600067
rspA	0.767441	2.15126	0.290744	0.600403
yeaG	-0.408777	3.28252	0.29097	0.600403
rluC	-0.304686	7.7677	0.290992	0.600403
trpE	0.693066	2.73239	0.291873	0.601884
yeiI	0.21193	5.7049	0.292069	0.601884
pncA	-0.22267	6.37412	0.292156	0.601884
yfcH	-0.18967	6.7293	0.292638	0.602569
yjcE	0.28736	6.23222	0.292857	0.602712
yeeJ	0.263079	5.9367	0.293601	0.603937
glxR	-1.07624	1.13988	0.293811	0.604062
bamB	-0.20122	8.72504	0.294038	0.604074
emrK	-1.60103	1.00774	0.294116	0.604074
yfbK	-0.656007	2.8132	0.294474	0.604311
yhfT	0.5218	2.73455	0.294531	0.604311
tktB	0.350307	3.76593	0.295656	0.606312
yijF	0.710176	2.34575	0.296043	0.606799
ycgY	-1.59839	0.841867	0.296295	0.607008
yjiY	0.51131	9.1303	0.296885	0.607907
ychE	0.275353	5.23077	0.297102	0.608045
clcA	0.228827	6.41051	0.298082	0.609742
galR	0.269297	6.36298	0.299277	0.611876
cynR	-0.398498	3.23679	0.299954	0.61295
sseA	0.321563	6.56641	0.300265	0.613275
ygjI	0.715232	2.48736	0.300632	0.613714
ygcR	1.6339	1.43734	0.301527	0.615232
zupT	0.253998	5.82973	0.301823	0.615263
ydiF	-0.959198	1.31383	0.301847	0.615263
yecE	0.288033	4.68775	0.302147	0.6155
kefF	-0.463632	2.6436	0.302268	0.6155
rcsD	-0.158103	8.29448	0.302537	0.615712
nirB	0.616167	10.9758	0.302677	0.615712
nhoA	0.518996	3.16404	0.3029	0.615781
pgaA	-0.402075	3.93846	0.303016	0.615781
malE	-0.714708	7.10721	0.303651	0.616465
yfjZ	1.30827	0.911417	0.303691	0.616465
lolB	-0.210188	5.87248	0.30381	0.616465
hslJ	-0.240511	5.5572	0.304117	0.616779
yfjW	-0.508778	4.08148	0.304416	0.616839
yajO	0.227677	6.18131	0.304626	0.616839
frmR	-0.263467	4.57496	0.304877	0.616839
yaiA	0.26851	5.07943	0.304995	0.616839
mgtA	0.429775	9.27294	0.305022	0.616839
yoeB	-0.260978	5.46727	0.305118	0.616839
[truncated: 2,043 more rows]

## Sheet: fusA-cyaA
genes	logFC	logCPM	PValue	FDR
ilvC	4.51598	7.11817	5.13898e-40	2.07717e-36
yhjX	8.47252	8.5846	3.0033e-24	6.06966e-21
stpA	-3.01883	5.7116	1.39262e-18	1.87632e-15
carB	-1.67248	7.38436	1.08198e-15	1.09335e-12
nanA	2.22765	6.15815	7.75981e-15	6.27303e-12
upp	-1.53787	7.80753	1.0256e-13	6.90912e-11
nanT	2.80131	5.03643	1.36057e-13	7.8563e-11
malK	6.30204	7.05195	4.02638e-13	2.03433e-10
malQ	2.40899	6.91751	7.67151e-12	3.44536e-09
nrdA	-1.51864	9.03699	1.60265e-10	6.47792e-08
glpC	3.84247	8.55131	1.99889e-10	7.34503e-08
uraA	-1.9386	6.46231	3.0079e-10	1.01316e-07
rdgC	-1.21861	6.45414	4.22912e-10	1.31493e-07
galP	2.52012	7.13401	7.70777e-10	2.22534e-07
treA	2.60692	3.89487	1.22266e-09	3.29467e-07
proW	-1.52905	7.02897	1.71921e-09	4.34314e-07
nirC	2.63491	7.00411	2.69449e-09	6.40655e-07
rseA	1.15405	8.00174	3.11296e-09	6.99032e-07
ybjX	-1.09411	7.84825	3.86763e-09	8.22788e-07
glyA	-0.925991	8.12072	6.64646e-09	1.26808e-06
gatA	2.88024	8.75266	6.68952e-09	1.26808e-06
frdD	2.56889	5.81075	6.90199e-09	1.26808e-06
nrdB	-1.13795	7.98538	7.38185e-09	1.29728e-06
guaB	-1.52974	8.62758	1.15456e-08	1.94001e-06
yijE	2.2958	5.0225	1.21438e-08	1.94001e-06
ilvD	1.12584	6.91033	1.2479e-08	1.94001e-06
tsgA	-1.70241	6.72889	1.4401e-08	2.15589e-06
insA	1.50064	4.78216	1.80122e-08	2.60019e-06
ynaE	3.5468	3.04069	2.56796e-08	3.5792e-06
rnr	1.15493	9.53644	4.39443e-08	5.7846e-06
glmU	-0.889483	9.06995	4.43648e-08	5.7846e-06
brnQ	-1.04608	6.98686	5.31072e-08	6.7081e-06
malE	3.3511	7.10721	5.94889e-08	7.28648e-06
feoC	1.84732	5.90993	6.76913e-08	8.04731e-06
pstC	-1.55356	4.27709	7.66795e-08	8.85539e-06
hpt	-0.897815	8.13762	8.47414e-08	9.51457e-06
dsbA	-1.00497	7.71215	8.98496e-08	9.81546e-06
dmsB	2.98927	5.17273	9.57069e-08	1.01802e-05
proY	-1.12463	6.70154	1.11171e-07	1.11313e-05
ydjN	-1.57097	5.68408	1.11887e-07	1.11313e-05
glnB	-0.994304	5.81387	1.1291e-07	1.11313e-05
pyrC	-1.16328	5.67949	1.23558e-07	1.1891e-05
glpB	3.19853	9.122	1.29417e-07	1.21652e-05
rcnR	2.50739	3.29854	1.59685e-07	1.44979e-05
gatB	2.77571	7.69122	1.63473e-07	1.44979e-05
carA	-1.50576	6.4416	1.64993e-07	1.44979e-05
nikD	2.29419	4.37191	1.94761e-07	1.67495e-05
yfaZ	-1.11538	5.54232	2.06553e-07	1.73935e-05
malP	2.31433	7.84339	2.46459e-07	2.03304e-05
nrfC	3.9624	4.10419	2.76169e-07	2.23255e-05
apt	-1.22147	7.46656	3.18376e-07	2.52329e-05
fldA	-0.931879	7.74542	3.37806e-07	2.62579e-05
ldhA	-1.05821	6.4063	3.46151e-07	2.63989e-05
putP	-1.08267	6.74199	3.78176e-07	2.83072e-05
gntK	1.59965	6.44745	4.38843e-07	3.2251e-05
yghJ	-1.22514	9.13013	4.58672e-07	3.31063e-05
potD	-0.757434	8.95026	4.99319e-07	3.54078e-05
ilvM	1.8763	4.61673	5.58953e-07	3.89533e-05
rpmH	-1.06432	9.2596	5.9412e-07	4.00506e-05
rlmH	-1.14355	7.20069	6.00509e-07	4.00506e-05
codA	-0.936522	6.29928	6.04425e-07	4.00506e-05
lamB	4.18645	7.08412	6.59881e-07	4.302e-05
ilvE	0.962312	6.60039	7.43317e-07	4.76903e-05
yifE	-0.992098	7.53325	7.9844e-07	5.04264e-05
yjcD	-1.22561	5.14305	8.43179e-07	5.24328e-05
ymgD	-1.69132	3.52502	1.11601e-06	6.83473e-05
slyB	-0.908708	8.56393	1.15786e-06	6.96078e-05
frdC	2.54464	6.49727	1.17104e-06	6.96078e-05
accD	-0.860653	9.05338	1.24002e-06	7.26401e-05
yliF	-1.12363	4.85037	1.52916e-06	8.82983e-05
nagB	1.62251	7.44681	1.59781e-06	9.09629e-05
evgS	0.966616	6.87422	1.89476e-06	0.00010637
yejL	-0.876203	5.94153	2.03086e-06	0.000112449
wcaN	-0.857169	8.17202	2.13826e-06	0.000116795
fliK	0.990566	6.73754	2.32528e-06	0.000125317
intZ	0.932918	6.59312	2.46547e-06	0.000131124
accA	-0.850001	8.92177	2.70856e-06	0.000142182
proX	-0.881967	7.74638	3.08988e-06	0.000158761
yahB	1.1933	5.07369	3.13606e-06	0.000158761
nrfD	4.41305	3.76923	3.14222e-06	0.000158761
lpxP	1.20907	6.62753	3.23921e-06	0.000161641
modF	1.006	6.26753	3.37215e-06	0.000164628
cpxP	1.51348	7.12713	3.38054e-06	0.000164628
artP	-1.19235	5.36678	3.52017e-06	0.000169387
hemL	-0.791792	8.10456	3.80431e-06	0.000180906
gnd	-0.745205	10.261	4.01238e-06	0.000188582
frdB	2.20237	7.57747	4.40106e-06	0.000204472
glmS	-0.852836	9.8983	4.74263e-06	0.000217838
lysA	1.5064	4.54088	4.82329e-06	0.000219053
napG	1.83335	5.90782	4.93698e-06	0.000221725
metK	-1.20434	8.08603	5.06251e-06	0.000224865
yieE	1.3582	6.22515	5.18888e-06	0.000227973
yciA	-1.0505	6.04719	5.38159e-06	0.00023344
rpoE	0.860354	7.13521	5.42884e-06	0.00023344
gatZ	2.19088	10.5069	5.66788e-06	0.000241153
nusG	-1.00123	9.58869	6.17419e-06	0.000257853
yihI	-0.968341	6.52556	6.18795e-06	0.000257853
speD	-0.710763	8.57586	7.59216e-06	0.000313138
mprA	-0.807156	7.48132	8.11831e-06	0.00032783
gntU	1.4791	6.86869	8.17512e-06	0.00032783
efp	-0.958826	9.78967	8.1917e-06	0.00032783
acpP	-0.709512	11.4821	8.45154e-06	0.000334913
erpA	-0.897016	6.39286	8.76208e-06	0.000340761
cysG	1.04717	7.74922	8.77065e-06	0.000340761
cysS	-0.828445	8.15718	8.85203e-06	0.000340761
yqeG	-1.36129	6.83508	9.36884e-06	0.000357253
gcvT	1.80769	7.27383	9.46222e-06	0.000357442
purH	-1.27083	5.08057	1.02751e-05	0.000384554
fruB	1.39827	10.5415	1.04256e-05	0.000386609
yehD	2.33683	3.65238	1.19359e-05	0.000435927
nirD	2.76744	7.11439	1.19713e-05	0.000435927
yecF	-1.20696	5.40201	1.23865e-05	0.000443085
fruK	1.4465	10.0545	1.23871e-05	0.000443085
sdaA	-0.748943	7.38665	1.27994e-05	0.000453817
menC	-0.771133	7.15898	1.38919e-05	0.00048544
eptC	-0.836896	6.72389	1.39315e-05	0.00048544
nagA	1.52966	7.56805	1.41653e-05	0.000489367
dmsC	2.30103	4.78859	1.48387e-05	0.000508206
narH	2.30784	8.85869	1.5181e-05	0.000508206
dhaM	1.52756	8.63458	1.5242e-05	0.000508206
yfiF	-0.695402	7.98959	1.52543e-05	0.000508206
yaaJ	1.22552	6.06103	1.53392e-05	0.000508206
yaiA	0.993652	5.07943	1.72435e-05	0.000560089
yehB	2.6543	3.28547	1.73371e-05	0.000560089
gcvP	1.69032	7.62959	1.74559e-05	0.000560089
groS	-0.88915	9.05583	1.7551e-05	0.000560089
tomB	1.08201	5.90027	1.7598e-05	0.000560089
mipA	-0.859308	8.68404	1.8306e-05	0.000576999
asnS	-0.884832	9.56158	1.84149e-05	0.000576999
rplU	-0.970936	10.3807	1.99391e-05	0.000619486
nhaA	-0.743798	7.44567	2.01652e-05	0.000619486
guaC	-0.809817	6.71944	2.02306e-05	0.000619486
purP	-0.767585	7.2555	2.14543e-05	0.000647862
dtpA	-1.13165	8.944	2.14779e-05	0.000647862
ompX	-0.716444	11.2396	2.18235e-05	0.000653413
fadI	1.48288	4.72619	2.27064e-05	0.000674848
tdk	-1.05049	5.88204	2.29713e-05	0.000677738
dsbB	-0.782643	5.95706	2.46621e-05	0.000717947
gatD	2.82893	6.12866	2.46894e-05	0.000717947
dhaR	0.995669	6.08507	2.49429e-05	0.000720136
flu	-0.955853	8.69491	2.5311e-05	0.000725582
groL	-0.823271	11.2273	2.69647e-05	0.000767544
eptB	0.995275	6.75555	2.73342e-05	0.000772622
cspA	0.754853	13.0182	2.87504e-05	0.000807008
aegA	1.98414	6.48118	3.03744e-05	0.000842148
nikE	1.61307	4.34031	3.0419e-05	0.000842148
rlmI	-1.03614	7.13362	3.08279e-05	0.000847663
ykgF	2.68118	6.63087	3.11293e-05	0.000850167
yeiQ	1.18844	5.7605	3.16169e-05	0.000857689
rpsU	-1.28074	10.7232	3.20647e-05	0.000861932
aroH	-1.11914	5.93988	3.22497e-05	0.000861932
dut	-0.743528	6.88984	3.24131e-05	0.000861932
gcvH	1.69591	6.27484	3.2676e-05	0.000863193
viaA	1.51	7.18906	3.28876e-05	0.000863193
malF	2.96528	5.72697	3.41119e-05	0.000889551
ndk	-1.35827	6.2568	3.45205e-05	0.000894435
dmsA	2.14564	7.74833	3.56526e-05	0.000917883
slmA	-0.795213	7.11636	3.61891e-05	0.000923085
guaA	-0.781927	9.84303	3.63114e-05	0.000923085
rbsB	1.30122	9.80049	3.68992e-05	0.000932167
gsk	-0.774126	7.34841	3.84372e-05	0.00096499
pyrB	-1.72312	3.61932	3.94058e-05	0.000983199
yjjW	2.97837	6.64137	4.05462e-05	0.00100545
atpH	-0.7522	10.2759	4.38057e-05	0.00107628
aroG	1.0923	7.32179	4.39352e-05	0.00107628
manZ	1.24022	8.60987	4.47688e-05	0.00109009
pheP	-1.09677	7.10061	4.9397e-05	0.00118952
yjiK	1.43223	3.78464	4.95542e-05	0.00118952
ebgR	1.03044	6.55964	4.97352e-05	0.00118952
chrR	1.29925	5.56371	5.23837e-05	0.0012455
yqfA	0.881221	6.02244	5.36167e-05	0.00126401
cspG	1.8558	9.64582	5.37875e-05	0.00126401
zraS	1.11862	5.51733	5.52583e-05	0.00129106
gpt	-1.28965	6.46297	5.98219e-05	0.00138966
yfbS	1.42823	6.44999	6.0679e-05	0.00140151
wzzB	-0.778534	8.60234	6.12212e-05	0.001406
purF	-0.88092	6.18861	6.33217e-05	0.00144013
yajC	-0.662866	8.80007	6.37171e-05	0.00144013
bssS	0.925262	6.32862	6.37762e-05	0.00144013
fau	1.04698	6.26658	6.74084e-05	0.00151369
prmB	-0.672525	6.84592	6.93524e-05	0.00154874
fabD	-0.687239	10.1163	6.97994e-05	0.00155016
argR	-0.787464	6.31679	7.20877e-05	0.00159223
miaB	-1.09209	8.03561	7.54652e-05	0.00164739
ykgG	2.13109	5.27816	7.55586e-05	0.00164739
rpmB	-0.804908	11.0769	7.61888e-05	0.00164739
purN	-0.874163	5.45122	7.62154e-05	0.00164739
nudB	-0.676342	7.6711	7.76553e-05	0.00166959
xthA	-0.688061	6.623	7.84238e-05	0.00167719
purD	-0.95582	5.27801	8.49859e-05	0.00180796
manY	1.26357	8.98812	8.78283e-05	0.00185865
serA	1.04691	6.36149	8.97371e-05	0.00188915
fadJ	1.43928	4.9289	9.05771e-05	0.00189696
nsrR	1.0432	7.93454	9.2997e-05	0.0019376
artI	-1.00847	5.86459	9.50433e-05	0.00196242
rbsC	1.3111	9.27684	9.51592e-05	0.00196242
cspI	2.39594	3.9642	9.75471e-05	0.00200145
pyrD	-0.994258	6.05581	9.95669e-05	0.00203257
bglX	-0.665463	6.89732	0.00010086	0.00204859
pncC	-1.11662	4.74264	0.000101596	0.00204859
yecM	-1.15564	4.08571	0.00010211	0.00204859
dnaK	-0.790585	11.4341	0.000102379	0.00204859
mscS	-0.964816	6.96579	0.000107011	0.00213074
yfcD	-0.656619	6.21021	0.000109234	0.00216433
rmuC	1.15957	7.50141	0.000112206	0.00221236
iscS	-0.677934	8.82717	0.000122738	0.0024083
rseB	0.64502	7.77653	0.000124432	0.00242302
udk	-1.13717	6.87952	0.000124688	0.00242302
purM	-1.1062	4.57829	0.000132082	0.00254394
ssb	-0.652075	7.97994	0.000132169	0.00254394
metN	-1.26962	5.77534	0.00013347	0.0025568
ansP	-1.2356	6.18597	0.000154893	0.00294309
yddM	1.09938	4.5367	0.000155091	0.00294309
ttdB	2.67543	4.38797	0.000156145	0.00294925
yfhM	0.745026	7.61089	0.000157488	0.00296077
ilvX	2.22149	2.82965	0.000159297	0.00297257
mltA	-0.849202	6.61651	0.000159586	0.00297257
thrA	-0.702612	8.42609	0.000163588	0.00301971
dfp	-0.672931	7.68832	0.000163611	0.00301971
yjbQ	1.02827	5.50389	0.000165357	0.00303806
rrrQ	6.12711	2.34306	0.000167556	0.00306454
yccF	-1.01182	4.41062	0.000170953	0.00311257
serB	-0.704612	6.78938	0.000175921	0.00318867
dusC	-1.09009	4.87929	0.0001808	0.00326247
ycaC	2.33318	2.07672	0.000185504	0.00333248
aspS	-0.608981	9.49962	0.000186849	0.00333457
yegE	0.846542	5.16983	0.000187939	0.00333457
tig	-0.589613	11.7751	0.000188095	0.00333457
yccS	-0.740228	7.13772	0.000193006	0.00340669
frr	-0.606695	9.58215	0.000195564	0.00343682
codB	-1.35646	4.97696	0.000198791	0.00347842
hldE	-0.670869	7.91748	0.000205854	0.00358647
hpf	0.590846	7.26885	0.000217356	0.00377062
rplI	-0.963729	11.005	0.000218697	0.00377766
motA	0.70396	6.94795	0.000222426	0.00380582
purL	-1.07613	6.78477	0.000222872	0.00380582
artQ	-0.926028	4.96952	0.000223152	0.00380582
iclR	0.701449	7.47639	0.000224672	0.00381566
malS	1.19667	4.44348	0.000230951	0.00390588
yciV	-0.775016	6.20532	0.000235598	0.00392364
nrfB	3.22707	4.89715	0.000235912	0.00392364
artM	-0.866469	5.3311	0.000235995	0.00392364
atpE	-0.589544	10.0547	0.000236269	0.00392364
trxB	-0.653633	8.32137	0.000236855	0.00392364
emrD	-0.889032	6.61861	0.000243359	0.00401492
fliJ	0.828646	5.93016	0.000244435	0.00401629
gcd	-0.771661	7.13042	0.000248236	0.00406222
yccM	1.42071	4.66706	0.000251975	0.00409195
lexA	0.577518	8.30382	0.000252077	0.00409195
yjiL	2.1635	4.00468	0.000261866	0.00422288
rfbA	-0.869971	8.70998	0.000262345	0.00422288
napA	1.49319	9.11028	0.000263277	0.00422288
fabG	-0.586723	10.5775	0.000267104	0.00426734
tsaB	-0.944759	6.77676	0.000268984	0.00428044
rpoZ	-0.610838	8.18761	0.000273901	0.00434159
plsB	-0.666979	8.64203	0.00027926	0.00440925
yahM	1.67108	3.98075	0.000280984	0.00441921
rpiA	-0.848344	7.48848	0.000297938	0.0046677
rfbC	-0.946403	7.66267	0.00030323	0.00473226
fruA	1.16406	10.4639	0.000304719	0.00473721
emrA	-1.16262	6.16909	0.000308941	0.00478443
ppiD	-0.552518	9.22099	0.000313612	0.00483824
damX	-0.723737	9.32076	0.000317363	0.0048775
argS	-1.06748	8.62068	0.00031878	0.00488071
dhaL	1.40145	7.64408	0.000321446	0.00490295
tufB	-0.567253	11.7606	0.000322684	0.00490334
ratB	-0.648082	5.97414	0.00033416	0.00505871
argE	1.00465	6.16322	0.000339806	0.00512499
purB	-0.791093	7.91126	0.0003508	0.00527113
opgB	-0.868712	8.00948	0.000356363	0.00531708
fabH	-0.653196	9.97811	0.000356489	0.00531708
fhlA	0.974907	5.08715	0.000358143	0.00532212
yhcH	1.68092	4.17945	0.000360934	0.00534394
yiaJ	-0.965739	4.22072	0.000362693	0.00534829
cspC	-0.679104	9.34163	0.000364733	0.00534829
ydfK	2.84002	2.10972	0.000365198	0.00534829
ymgG	-1.5015	3.54926	0.000369052	0.00538522
cspB	1.61553	9.69388	0.000375431	0.00545861
ybjG	-1.08072	4.95783	0.000383111	0.00554804
grxD	-0.644546	7.66628	0.000384328	0.00554804
ttdA	2.22523	5.6457	0.000387942	0.00558029
ypfG	1.41332	3.69003	0.000391772	0.0056154
ilvA	0.810722	6.32443	0.000393197	0.00561591
mgrB	-1.40733	4.1974	0.000396609	0.00563379
rpmG	-0.72864	10.4847	0.000397631	0.00563379
hns	-0.678826	9.20479	0.000398631	0.00563379
tatE	-0.825505	5.71216	0.000401929	0.00566062
lysP	-0.869331	7.57961	0.000409448	0.0057465
feoB	1.16137	8.65442	0.000418388	0.00583833
ydhS	1.30004	4.17257	0.00041888	0.00583833
gntT	1.49336	7.33101	0.000422668	0.00585323
ldtB	-0.923092	7.44509	0.000422846	0.00585323
nagE	1.09125	8.52666	0.000430792	0.00594287
loiP	-0.742181	6.03986	0.000439782	0.00603314
dinG	0.639897	7.28705	0.000440321	0.00603314
prs	-0.926489	9.60004	0.000444578	0.00605533
arsB	-1.43083	3.34282	0.000444936	0.00605533
hybA	1.32722	7.00665	0.000446903	0.00606169
napB	1.13069	4.92409	0.000449277	0.0060735
yihY	1.01969	6.05906	0.000457262	0.00616084
htpG	-0.599907	9.63932	0.000459765	0.00617398
nanK	1.95142	4.00881	0.000461645	0.00617871
rimO	-1.47349	6.95179	0.000466733	0.00620802
thrB	-0.613997	7.19036	0.000466907	0.00620802
ppiB	-0.599789	9.01146	0.00048539	0.00641163
malY	1.05883	5.05965	0.000485677	0.00641163
yjiM	1.76728	5.40428	0.000487396	0.00641163
tpx	-0.674293	8.52641	0.000488565	0.00641163
atpF	-0.605121	10.5114	0.000498845	0.00652534
lrhA	0.775047	6.29472	0.000507892	0.00662226
epd	0.919455	9.73602	0.000510663	0.00663698
ydgI	-1.18583	5.62015	0.000516775	0.00668291
wbbJ	-0.688758	7.46695	0.000517504	0.00668291
nfuA	-0.652284	6.80948	0.000526204	0.0067648
accC	-0.901401	10.6851	0.000528256	0.0067648
rsfS	-0.854368	7.01247	0.000528866	0.0067648
tsaD	-0.738846	6.68239	0.000533847	0.00680698
pdxH	-0.754946	5.48671	0.000543988	0.00691446
mpaA	0.894785	4.64683	0.000547749	0.00694044
iscA	-0.660696	7.39975	0.000550049	0.0069478
secE	-0.833924	8.69289	0.000560777	0.00705596
leuA	1.05226	5.99852	0.000562103	0.00705596
gph	-0.629147	6.87613	0.000564618	0.00706559
yhgF	-0.669943	8.21469	0.000568542	0.00709273
mdfA	-1.23128	6.04874	0.00057409	0.00713991
uxaC	1.42702	5.35427	0.000577305	0.00715788
bcsG	0.804665	5.91621	0.00058215	0.00719587
ygdI	1.34175	4.95276	0.00058791	0.00724492
gyrA	-0.682442	10.4374	0.000591269	0.00726416
yghG	-1.12911	4.76974	0.000597913	0.00732352
ycjX	-0.846819	4.77585	0.000636295	0.00774751
metH	0.736886	7.38497	0.000636361	0.00774751
lplT	0.62697	5.85762	0.00064052	0.00777472
waaF	-0.533902	8.4349	0.000642775	0.00777873
metJ	-0.629985	6.83542	0.000644728	0.00777908
yeiP	-0.598306	7.35071	0.000647744	0.00778009
yfeW	1.01647	5.55374	0.000649003	0.00778009
napH	1.30172	5.66916	0.000650586	0.00778009
dnaJ	-0.964801	8.89647	0.0006651	0.00793019
yhcM	0.698101	5.82086	0.000684308	0.00813521
rnc	-0.736213	7.86243	0.000691149	0.00819244
ybeD	-0.82959	5.41588	0.000695281	0.00821733
yfjK	0.67103	5.81653	0.000698631	0.00823285
atpG	-0.550504	11.3136	0.000701924	0.00824761
proS	-0.656653	9.94713	0.000707064	0.00826782
ygiB	0.562791	7.51314	0.000708423	0.00826782
hypC	1.68302	4.91469	0.00070978	0.00826782
narJ	1.53702	6.84344	0.000712641	0.00827729
fabI	-0.533187	9.79553	0.000717317	0.00830773
fabA	-0.599603	9.21403	0.000728753	0.00839696
rfbD	-0.9819	8.07544	0.000729177	0.00839696
dcuD	1.04875	4.37756	0.000749907	0.00861114
yjeM	-0.765811	5.39515	0.000758092	0.00868047
uspE	1.02219	7.63726	0.000768932	0.00877973
ppc	0.91001	8.91236	0.000777584	0.0088535
yggL	-0.649673	7.0492	0.000787828	0.00890161
yggX	-0.723128	5.92409	0.000788209	0.00890161
intA	0.956593	6.57678	0.000788416	0.00890161
ynfN	3.45627	1.53033	0.0008164	0.00919189
crp	0.845517	9.17879	0.000834179	0.00936598
inaA	0.626048	5.9287	0.000857609	0.00960237
aroK	-0.672271	8.64201	0.000862932	0.00963528
pykF	-0.541403	10.1592	0.000868675	0.00967268
malG	2.80111	3.94854	0.000897961	0.00995243
leuB	1.1416	5.74572	0.000898722	0.00995243
hisL	1.28152	6.00769	0.000909225	0.0100125
rnt	-1.00019	5.75113	0.000909573	0.0100125
tadA	-0.766266	5.81162	0.000912378	0.0100125
yhcG	1.19706	3.94419	0.000914052	0.0100125
sgcX	1.23703	3.82685	0.000919625	0.0100463
metG	-0.75842	9.03247	0.000930353	0.0101361
yegQ	-1.02068	7.81213	0.00094097	0.0102205
rpsI	-0.737857	11.9518	0.000943156	0.0102205
yliE	-1.25217	4.92595	0.000984024	0.0106166
usg	-0.626611	7.30858	0.000984963	0.0106166
shiA	0.712416	5.73585	0.000992549	0.0106699
edd	0.904085	7.18481	0.00099715	0.0106909
ybeY	-0.738344	6.13077	0.00100766	0.0107751
qorA	0.985956	5.54414	0.00101058	0.0107777
ucpA	0.860296	7.98543	0.00102887	0.010944
ispD	-0.772634	6.91531	0.00103516	0.0109819
mtgA	0.699173	6.0159	0.00105348	0.0111288
sgcQ	0.815682	5.05405	0.00105451	0.0111288
sugE	0.895825	5.67291	0.00106065	0.0111473
pta	-0.545175	10.6416	0.00106178	0.0111473
pgaA	0.955996	3.93846	0.00107176	0.0112229
insQ	0.690842	5.32695	0.00108529	0.0113353
tyrS	-0.484579	8.94483	0.00109293	0.0113856
uxaA	1.18607	5.26269	0.00110624	0.0114947
speE	-0.572374	8.29785	0.00110965	0.0115005
atpA	-0.536747	12.2408	0.00113345	0.0117171
ppa	-0.517962	10.1323	0.00113823	0.0117366
rpoD	-0.742868	10.2816	0.0011579	0.0118936
nikC	1.83138	4.71013	0.00115934	0.0118936
ybjD	-0.714589	6.84468	0.00117093	0.011982
ybhC	-0.761064	7.92673	0.00118076	0.0120521
sulA	0.72184	5.51466	0.00118629	0.0120693
lpxT	-0.891209	7.32373	0.00118842	0.0120693
lysS	-0.646301	10.0752	0.0011978	0.0121341
dacA	-0.569472	7.78349	0.00123007	0.0124299
pal	-0.521444	9.44395	0.00124102	0.0125092
lpxB	-0.599932	8.08773	0.00124721	0.0125339
yegV	1.16186	3.99607	0.00125067	0.0125339
hcp	1.58181	4.16833	0.00125277	0.0125339
yebZ	0.549845	6.96729	0.00128591	0.0128337
truA	-0.525211	7.01642	0.00130318	0.012974
srmB	-0.886568	7.74946	0.0013202	0.0131112
rtn	0.871766	5.7861	0.00135284	0.0133783
hybB	1.14498	6.26296	0.00135372	0.0133783
gltB	0.568942	7.64388	0.00136659	0.0134726
zupT	0.785123	5.82973	0.00137812	0.0135532
yoeI	-1.67211	5.89029	0.00139298	0.013666
fliY	0.578246	6.96876	0.00141094	0.0138088
hslV	-0.754177	6.96796	0.00144755	0.0141328
yhjV	-0.892092	5.92383	0.00148535	0.014467
hscA	-0.682963	8.82603	0.00150168	0.0145909
menB	-0.507807	7.53501	0.00152308	0.0147633
def	-0.506418	8.2287	0.00153392	0.0148016
kptA	1.27242	3.54989	0.00153436	0.0148016
ybhF	0.94316	5.83767	0.00155704	0.014959
yhbW	0.95073	5.23551	0.00155808	0.014959
thiI	-0.741007	8.06079	0.00160541	0.0153556
cvrA	0.69869	6.32514	0.00161313	0.0153556
thrC	-0.506505	7.74879	0.0016145	0.0153556
rnlA	0.546253	7.90082	0.00161938	0.0153556
rstA	-0.761325	5.86296	0.00161981	0.0153556
frwC	2.26371	1.69345	0.00162217	0.0153556
katG	1.45058	9.7529	0.00163824	0.0154714
ynfE	1.1196	4.29284	0.00168061	0.0158345
yeaY	-0.856345	5.92986	0.00169757	0.0159571
yiaD	-0.5492	6.71604	0.00170356	0.0159763
cutC	0.622718	5.59928	0.00171372	0.0160344
arcB	0.664455	8.23207	0.00176953	0.0165183
ycdT	1.07738	4.09379	0.00180384	0.0167998
yrdD	0.718927	7.59546	0.0018173	0.0168493
nirB	1.9199	10.9758	0.00181749	0.0168493
ybeZ	-0.522068	7.50662	0.00182892	0.0169063
pth	-0.74704	5.93285	0.001832	0.0169063
aroL	0.674518	6.1337	0.00184738	0.0170094
dcm	-0.580516	6.31552	0.00187521	0.0172263
nrfA	2.24479	7.23372	0.00189737	0.0173904
mlaA	-0.522461	7.2259	0.00190826	0.0174506
cmoA	-0.716605	6.23406	0.00193146	0.017521
intD	0.597474	6.76285	0.00193456	0.017521
clsA	0.586237	6.93936	0.00193505	0.017521
polB	0.627482	6.50203	0.00193601	0.017521
ycaO	-0.687506	8.64961	0.00193762	0.017521
thyA	-0.629198	7.13365	0.00196229	0.0177044
speA	-0.710624	9.11116	0.00197969	0.0178216
ycjG	0.746046	5.50764	0.00198863	0.0178623
yejG	0.825156	6.67279	0.00199786	0.0178779
folA	-0.780784	6.28761	0.00200154	0.0178779
hscB	-0.766206	6.70805	0.00200742	0.0178779
fadD	-0.901851	6.67028	0.00200805	0.0178779
tolR	-0.922279	5.9053	0.00204009	0.0181232
plaP	-1.47275	9.47586	0.0020658	0.0183114
hypD	1.41709	6.81768	0.00207553	0.0183573
gmhB	0.645862	6.29636	0.00208079	0.0183637
hldD	-0.490304	8.76736	0.00217107	0.0190984
hyaA	3.44667	1.59498	0.00217349	0.0190984
ves	1.37603	3.23483	0.00219041	0.0192053
potA	-0.964578	8.42001	0.00219573	0.0192102
rbsR	1.00471	7.13782	0.00220089	0.0192138
hslO	-0.620656	7.71503	0.0022334	0.0194464
trpS	-0.464485	8.3847	0.00223715	0.0194464
ynjB	1.13853	4.30951	0.00224673	0.0194878
ampD	0.957449	5.40354	0.0022895	0.0198162
yhgE	0.641644	5.45957	0.00230109	0.019843
aceE	-0.554929	13.8182	0.00230242	0.019843
eno	-0.474888	11.5561	0.00230912	0.0198585
opgG	-0.493926	8.47915	0.0023183	0.0198951
yiaY	2.1756	2.35839	0.00232366	0.0198988
sbmA	0.63069	5.28951	0.00233117	0.0199209
yqaE	-1.10802	3.33035	0.00239429	0.0203762
tcdA	-0.66238	6.47241	0.00239453	0.0203762
fklB	-0.502303	7.2235	0.00242091	0.0205574
acrA	-0.608556	8.95098	0.00248247	0.0210307
wzxB	-0.890577	8.65193	0.00248893	0.0210307
ybgC	-0.681012	6.10579	0.00249226	0.0210307
rseC	0.607308	6.38036	0.00251151	0.021149
wbbI	-0.60837	8.77908	0.0025976	0.0218285
nanM	-1.29039	2.6993	0.00261522	0.021931
aaeR	0.72933	5.69261	0.00262494	0.0219491
ddlA	-0.437014	7.6344	0.00262825	0.0219491
lipB	-0.601573	6.20553	0.00265677	0.0220959
waaQ	-0.546187	7.23953	0.00266068	0.0220959
ugd	-0.984584	5.03715	0.00266519	0.0220959
hslU	-0.633227	9.14374	0.00266768	0.0220959
ychF	-0.886764	8.52945	0.00271097	0.0224085
recC	0.472323	7.79909	0.00272573	0.0224157
rplY	-0.570164	10.3188	0.00272709	0.0224157
priB	-0.793343	10.79	0.00272848	0.0224157
wbbH	-0.547925	8.59167	0.0027558	0.0225942
gsiA	0.822186	5.61641	0.00278694	0.0228032
flgN	0.626267	7.11767	0.00283624	0.0231497
pstB	-0.712489	5.60551	0.00284073	0.0231497
nanE	1.65826	4.04697	0.00286264	0.0232812
ppk	0.585198	7.84296	0.00288103	0.0233075
yafC	0.760736	4.83714	0.00288679	0.0233075
yhhW	0.927804	4.84133	0.00288752	0.0233075
gspF	1.3857	3.21134	0.00289848	0.0233075
hypE	1.14924	6.11365	0.00290024	0.0233075
mreB	-0.602262	8.9746	0.00290046	0.0233075
ompA	-0.454064	13.3194	0.00295365	0.0236639
pflD	1.07542	3.82792	0.00296266	0.0236639
ycbJ	1.29742	6.32491	0.00296317	0.0236639
pitA	-0.614612	9.75053	0.00296823	0.0236639
leuS	-0.507706	9.96372	0.00298663	0.0237637
lon	-0.504679	10.1147	0.00302016	0.0239832
hyfG	1.32663	3.12517	0.00304263	0.0241144
mtlA	0.704053	7.45403	0.0030585	0.0241379
yraJ	0.868569	4.93572	0.00306197	0.0241379
fdhF	1.02343	6.09821	0.00306352	0.0241379
purA	-0.627494	9.59059	0.00308776	0.0242815
ynjI	0.88479	5.20647	0.00310643	0.0243748
alaA	-0.50236	7.04524	0.00311168	0.0243748
rlmF	-0.731044	6.31083	0.00312789	0.0244544
lptE	-0.497304	8.22416	0.00317324	0.0247386
ygcP	1.49144	3.87427	0.00317771	0.0247386
dcuA	0.778732	8.6653	0.0031826	0.0247386
narG	1.67082	11.5391	0.00321139	0.0249145
clpA	0.977257	9.53926	0.00322586	0.0249788
dcyD	0.615916	5.39077	0.00326183	0.025209
typA	-0.696649	11.0461	0.00327935	0.0252961
ybcN	5.2825	0.77405	0.00331884	0.0255519
ppx	0.512623	7.03358	0.00332941	0.0255846
yhfY	-1.32988	3.68809	0.00339325	0.0260257
ynaI	-0.698036	4.97091	0.00344861	0.0264002
yegD	-0.810888	6.56954	0.00346947	0.0265096
rzpD	-0.725056	5.55619	0.00347849	0.0265284
glgB	0.632116	6.78496	0.00349162	0.0265784
yhfL	1.74164	2.41664	0.00352422	0.0267761
chaC	1.07034	3.76183	0.00353926	0.0268377
yhbY	-0.531322	8.04983	0.00354561	0.0268377
hsdR	0.714486	8.77779	0.00359481	0.0271593
rpsR	-0.719055	10.5364	0.0036097	0.0272209
panD	-0.64459	6.67856	0.00363794	0.0273828
yhjY	1.10815	3.98766	0.00366901	0.0275653
rplM	-0.620407	12.1049	0.00368658	0.0276459
wbbK	-0.561208	8.29908	0.00374784	0.0280532
ibpA	-0.77346	4.85771	0.00375938	0.0280876
atpB	-0.580212	9.64727	0.00378337	0.0282148
yafE	0.855533	4.727	0.00383386	0.0285344
yhbQ	0.933213	5.45391	0.00384035	0.0285344
malI	1.01929	4.9543	0.00396007	0.0293699
cyaA	0.591695	9.13576	0.0039743	0.0294215
tolA	-0.642311	7.32493	0.0040105	0.0296351
lepA	-0.762127	9.36763	0.00403807	0.0297845
ydgH	-0.482057	7.0543	0.00413408	0.0304371
mutY	-0.586306	6.76655	0.00416636	0.0306189
valS	-0.655267	10.1285	0.00418299	0.0306854
yehC	2.02034	2.62559	0.00420261	0.0307735
infA	-0.730204	8.23057	0.00421524	0.0308101
leuC	0.810733	5.9883	0.00428543	0.0312461
prfB	-0.579241	9.45682	0.00429035	0.0312461
ibaG	-0.657614	6.24752	0.00433446	0.0315106
adhE	1.0746	10.3933	0.00434763	0.0315496
hofN	2.50834	1.38719	0.00436326	0.0315989
xanP	-0.937025	3.97724	0.00437006	0.0315989
rcsC	0.486197	7.35199	0.00438838	0.0316747
galU	-0.442984	8.28522	0.00440018	0.0317032
malM	1.76767	5.38563	0.00444725	0.0319854
acs	1.44986	3.18718	0.00447664	0.0321055
ymcE	0.663831	5.14988	0.00447984	0.0321055
grpE	-0.515529	8.47657	0.00449447	0.0321534
yebC	-0.470001	8.95514	0.00453945	0.0324178
epmA	-0.97305	6.76566	0.00454837	0.0324242
ycgB	1.47127	3.04947	0.00462597	0.0329193
gpmA	-0.497778	8.88054	0.00466497	0.0331385
srlR	0.817228	6.50131	0.00472432	0.0335012
lpxM	-0.590771	6.84653	0.00474517	0.03356
purK	-0.799939	5.5276	0.00474921	0.03356
rimL	0.854178	4.33527	0.00477924	0.0336929
dhaK	0.967644	8.53043	0.00478469	0.0336929
frdA	1.27633	9.32663	0.00479737	0.0337234
menE	-0.509857	7.15937	0.00485699	0.0340833
hycE	-1.71918	2.18837	0.0048769	0.0341607
nusB	-0.528801	8.02452	0.00488492	0.0341607
suhB	-1.36767	8.64614	0.00489865	0.0341975
hchA	-0.810121	4.20851	0.00494407	0.0344551
corA	-0.593091	7.23456	0.0050516	0.0351438
gltX	-0.606987	9.64523	0.00522489	0.036287
yfeC	0.849369	5.98395	0.00535015	0.0370932
flxA	0.940577	5.64909	0.00542282	0.0375326
dnaG	-0.951944	8.98171	0.00546569	0.0377646
tolB	-0.421581	8.97785	0.00549872	0.0379281
yneG	0.763831	4.80949	0.00555445	0.0382472
queD	-0.762332	5.66562	0.00558884	0.0384186
infC	-0.467998	11.687	0.00560439	0.03846
trmI	-0.744126	7.08572	0.00564264	0.0386569
ydjZ	1.41113	3.73886	0.00569842	0.038973
uspA	1.06754	8.33669	0.00574986	0.0392583
hcr	1.72216	4.08033	0.00576294	0.0392813
yidC	-0.914614	10.8665	0.00583175	0.0396834
yhbP	0.926994	4.26009	0.0058524	0.039757
rfbB	-0.958552	9.02845	0.00586307	0.0397626
srlM	1.54698	3.21212	0.00593839	0.040206
truC	-0.756694	5.85701	0.00602072	0.0406952
yeeN	-0.525315	8.08644	0.00604175	0.0407692
rpsT	-0.67398	10.8138	0.00608461	0.0409482
crfC	1.03082	5.39978	0.00608854	0.0409482
yigA	0.512668	6.97121	0.0061009	0.0409632
cytR	0.693265	7.91185	0.00616821	0.0413321
ydhY	2.04916	1.85659	0.00617629	0.0413321
xylR	0.636549	5.22361	0.00619074	0.0413603
yjdM	-0.781415	4.82046	0.0062063	0.0413958
eutB	0.423974	6.83964	0.00622553	0.0414474
glrK	0.562557	5.58923	0.00623454	0.0414474
rplN	-0.494101	12.3727	0.00628336	0.0417033
thiL	-0.702022	6.59885	0.00630338	0.0417676
rhtB	0.949609	3.82479	0.00633086	0.0418811
rpsL	-0.464439	11.7214	0.006434	0.0424434
pyrF	-0.820731	6.79172	0.00643687	0.0424434
ansA	-0.600686	6.8649	0.00645942	0.0425228
yfcE	-0.56808	5.59733	0.00647888	0.0425546
pppA	-0.6525	5.18409	0.0064953	0.0425546
sodA	-0.526082	8.80143	0.00649584	0.0425546
rpsF	-0.680927	11.2971	0.00651821	0.0426321
yceA	-1.06736	5.97701	0.00655487	0.0427837
iscU	-0.475891	8.05812	0.00656257	0.0427837
pdxB	-0.442135	7.00285	0.0066063	0.0429995
galT	0.626129	6.20476	0.00672124	0.0436773
sbcD	-0.649373	5.24876	0.00675088	0.0437629
rraA	0.612664	8.04616	0.00675607	0.0437629
tnaB	2.02033	3.7616	0.00682901	0.0441581
ybiT	-0.75372	8.25609	0.00683894	0.0441581
yaiI	0.616731	5.23113	0.00691981	0.0446091
dld	0.572197	6.43019	0.00697137	0.0448249
ybjL	-0.581674	6.11446	0.00697547	0.0448249
lpp	-0.487288	12.5897	0.00699435	0.0448748
dcd	-0.493143	7.04009	0.00707115	0.0452957
pyrI	-0.804167	3.7717	0.00711057	0.0454425
uxaB	1.02885	4.68014	0.00711655	0.0454425
ydcP	-0.784139	7.14013	0.00715729	0.0456306
acuI	0.839318	6.6587	0.00724957	0.0461461
chaA	-0.619786	6.73515	0.00735628	0.0467517
flgH	0.549119	7.50486	0.00745432	0.0472036
atpC	-0.398429	10.0405	0.00746173	0.0472036
hsrA	0.784986	6.16735	0.00746242	0.0472036
amn	0.734915	6.06258	0.00751627	0.04747
luxS	-0.467014	6.9551	0.00754145	0.0475547
pssA	-0.478714	8.23089	0.00756079	0.047568
yaeF	0.703501	4.4349	0.00757321	0.047568
ygiV	1.01018	3.42095	0.00757888	0.047568
ygiD	0.884883	4.63006	0.00763941	0.0478736
yfeY	0.529018	5.31307	0.00767909	0.0480478
lpxK	-0.745529	7.13542	0.00771577	0.0482027
lpxA	-0.516078	9.20616	0.00774555	0.048293
yrbL	0.416987	8.28977	0.00775413	0.048293
glpQ	1.12926	9.20938	0.0077712	0.0483105
pspD	1.95803	2.37178	0.00778083	0.0483105
ybgF	-0.398704	8.84753	0.00779394	0.0483177
yodB	1.19598	4.48063	0.00781469	0.0483721
mnmE	-0.579039	7.52535	0.00788242	0.0487167
deoA	1.05411	8.04584	0.00806526	0.0497123
dinF	0.557408	6.27665	0.00806811	0.0497123
ybaZ	1.11776	2.87676	0.00808778	0.0497577
yfaE	-0.777911	6.08345	0.00814297	0.0499635
nrfE	1.98844	3.00449	0.00814596	0.0499635
gmhA	-0.5651	7.4376	0.00822941	0.0503989
fbp	-0.505207	6.98223	0.00830385	0.0507779
ycbX	0.488718	6.02329	0.00839427	0.05125
kdgR	-0.437213	6.96477	0.00840641	0.05125
glsB	-0.61728	5.41748	0.00844499	0.0514076
hdeA	-1.43364	3.64749	0.00848227	0.0515569
yjjK	-0.495129	9.22564	0.0085054	0.0516199
trkA	-0.463475	7.37083	0.0085422	0.0517539
yfgM	-0.504555	7.79922	0.0085531	0.0517539
rplJ	-0.513075	13.1405	0.00857838	0.0517612
trxA	-0.474884	9.17731	0.00857991	0.0517612
yliI	0.981153	3.8762	0.0086564	0.0521448
sspA	-0.412837	8.81759	0.0087223	0.0523187
gmr	-0.615219	4.98562	0.008731	0.0523187
sspB	-0.390099	8.05983	0.00874342	0.0523187
trpD	1.18605	3.35877	0.00874412	0.0523187
rbsA	0.923918	10.1419	0.00874998	0.0523187
yqcA	-0.62168	5.70311	0.00876731	0.0523448
queG	0.477718	6.87252	0.00880472	0.0524907
flgE	0.732914	9.99322	0.00882037	0.0525066
yebO	-0.603072	7.55076	0.00884247	0.0525607
accB	-0.672798	9.53673	0.00889192	0.0527267
yjdP	1.26104	3.95867	0.00889648	0.0527267
yibG	2.42633	1.75784	0.00896409	0.0530059
cheR	0.548983	5.43497	0.00896982	0.0530059
zur	0.665479	5.96276	0.00908973	0.053636
fliZ	0.647731	7.34103	0.00912122	0.0537434
atpD	-0.39553	11.7746	0.00920991	0.054187
rnb	-0.815593	8.91056	0.00922356	0.0541884
fdnH	0.933036	7.42728	0.00924531	0.0542373
yecR	0.724274	4.9333	0.00930438	0.0545048
secD	-0.520801	10.2132	0.00934633	0.0546713
mnmA	-0.619223	8.07047	0.00939492	0.0548396
yhhZ	2.57897	2.3703	0.00940225	0.0548396
mntH	0.642651	5.55497	0.00942162	0.0548735
ackA	-0.459599	10.778	0.00963689	0.0560465
pyrG	-0.548256	10.4711	0.00969364	0.0562955
zapA	0.45652	8.10056	0.00978311	0.0567336
bcsE	0.661599	7.1967	0.00985017	0.0569721
yeiE	0.567665	5.96301	0.00985243	0.0569721
yifK	-0.594015	7.85217	0.00993034	0.0573069
flgD	0.557892	9.14629	0.00993869	0.0573069
sra	3.1888	1.34653	0.0100049	0.0576065
hemB	-0.470237	7.49286	0.0100678	0.0578861
citB	0.820947	4.91687	0.0101363	0.0581167
pdhR	-1.17217	8.74491	0.0101385	0.0581167
lgt	-0.516706	6.80229	0.010151	0.0581167
sbp	0.969471	4.8342	0.0101975	0.0583005
htpX	-0.464114	7.69115	0.0102147	0.0583164
opgH	-0.490191	9.06207	0.0102745	0.0585316
glpK	0.874663	9.74179	0.0103047	0.0585316
dedA	-0.508421	6.60817	0.0103124	0.0585316
artJ	-0.834994	3.97963	0.0103158	0.0585316
yacC	0.597942	5.49576	0.0103248	0.0585316
smf	0.846931	4.67348	0.0103654	0.0586789
yedE	-0.619044	5.98992	0.0104041	0.0588159
mazE	0.621883	5.18132	0.0104278	0.0588221
uspF	1.14569	4.52566	0.0104343	0.0588221
rapA	-1.05059	9.34715	0.0104727	0.0589564
folX	-0.51572	6.47716	0.0105	0.0590276
yhaM	0.896922	6.50763	0.0105507	0.0592307
yggM	1.11757	4.64702	0.0106229	0.0595334
borD	-0.529537	7.81732	0.0106341	0.0595334
rlmC	-0.774521	5.88058	0.010695	0.0597315
rluC	-0.741068	7.7677	0.0106991	0.0597315
glpA	1.43884	10.2126	0.0107283	0.0598121
yccJ	1.43061	4.76705	0.0107598	0.0599048
prkB	0.571741	5.98664	0.01078	0.059935
yejK	-0.560968	7.09942	0.010878	0.0603968
murP	0.875252	5.54152	0.0109672	0.0608088
yhbS	0.943918	7.11563	0.0110923	0.0612795
yidI	0.973324	3.53453	0.0110955	0.0612795
gltA	0.984173	7.11453	0.0111041	0.0612795
ybaB	-0.422563	8.01996	0.0111169	0.0612795
marA	-0.529501	5.58366	0.0111279	0.0612795
yagF	0.945555	5.25889	0.0112152	0.0616623
prmA	-0.453231	7.55559	0.011228	0.0616623
ihfA	-0.408342	8.66743	0.0112702	0.0618103
emrB	-0.886105	6.23908	0.0112859	0.0618126
hybO	0.980158	7.64292	0.0114222	0.0624743
yhbT	0.832768	7.51965	0.0114995	0.0627407
oppB	-0.565492	6.33871	0.0115019	0.0627407
csgG	0.930562	4.18535	0.011556	0.0629504
kdpA	-0.76573	3.48335	0.0115999	0.0631049
truD	-0.450588	7.87742	0.0116289	0.0631772
yddB	0.731827	5.6549	0.0116562	0.063241
anmK	0.751669	4.78688	0.0117071	0.0634319
yiaG	1.44672	2.13448	0.01176	0.0635802
pqiB	-0.4744	7.3329	0.0117659	0.0635802
mutS	-0.444477	7.81928	0.0117828	0.0635863
purR	-0.485209	7.47125	0.0118334	0.0637741
ldtE	0.729459	5.21886	0.0119166	0.0641373
cynT	-2.22525	1.91744	0.0120026	0.0645137
argG	-0.50037	5.81665	0.0121162	0.0650167
ruvC	-0.442299	7.75986	0.0121283	0.0650167
nrdD	-0.59625	7.83428	0.0121542	0.0650692
fepE	2.40044	2.55249	0.0123297	0.0659214
mtn	-0.467465	7.47277	0.0123656	0.0659752
yjgL	0.759671	4.28427	0.0123913	0.0659752
topA	-0.576584	10.137	0.0123923	0.0659752
nhaB	-0.528333	6.82587	0.012405	0.0659752
speB	-0.42173	7.5774	0.0124528	0.066142
dkgA	0.70492	5.22528	0.0125066	0.0663407
yhbV	1.35361	6.46452	0.012547	0.0664102
preT	1.28673	4.28734	0.0125656	0.0664102
dtpD	-0.846706	3.93712	0.012569	0.0664102
hisD	0.498324	5.66054	0.0127628	0.0673462
ybaE	1.14752	4.53322	0.0128734	0.0678412
prpR	3.09503	1.52929	0.0129541	0.0681777
pheS	-0.560027	9.14932	0.0130152	0.0684104
rbsK	0.838055	8.50455	0.0130424	0.0684643
yobD	0.783451	4.91159	0.0130605	0.0684703
wecG	-0.467025	6.06515	0.0131063	0.0685923
fliS	0.519879	5.82937	0.0131177	0.0685923
potB	-0.932953	7.62106	0.0132193	0.0690341
dsdX	1.67888	5.31799	0.0132369	0.0690367
nadC	0.597656	6.37191	0.0132729	0.0690704
yehU	0.665286	6.80715	0.0132775	0.0690704
waaH	0.911222	4.61068	0.0133065	0.0691324
bluF	1.15447	4.19034	0.0133605	0.0693235
rffG	-0.61601	8.02029	0.0133961	0.069403
era	-0.687133	8.58131	0.0134101	0.069403
ldtD	0.637726	6.26421	0.0134428	0.0694829
ydgD	0.648294	4.69428	0.0134694	0.0695314
fadL	-0.661779	9.69558	0.0134971	0.0695856
mntS	1.08768	3.74086	0.0135453	0.0697453
rsxB	-0.791448	5.69157	0.013568	0.0697736
galR	0.636101	6.36298	0.0135951	0.0698236
uof	-0.70022	5.13674	0.0136341	0.0699354
xerC	0.510176	7.40965	0.0137152	0.070262
ahr	-0.951203	3.00086	0.0138353	0.0707876
hflC	-0.436089	9.12998	0.0138743	0.0708977
mlaD	-0.410279	7.23561	0.0139053	0.0709664
pflC	1.25558	2.20202	0.0139258	0.0709814
ybeX	-0.447222	8.18889	0.013945	0.0709893
leuD	0.826413	5.11087	0.0140812	0.0715277
yciH	-0.739277	5.19422	0.0140861	0.0715277
glf	-0.477159	9.50181	0.0141094	0.0715561
bepA	0.523232	6.33005	0.0141668	0.0717382
alsR	0.773467	5.79107	0.0141808	0.0717382
ihfB	-0.407831	7.70689	0.0142651	0.0720744
exuR	0.534503	6.81127	0.0142951	0.0721358
hycF	-2.22965	1.23949	0.0143175	0.0721588
ubiG	-0.487947	6.28148	0.0144424	0.0726978
ygiS	0.797321	5.21354	0.0145054	0.0729241
gluQ	-0.749888	5.58823	0.0145614	0.0731148
rpoB	-0.433021	13.1403	0.0146191	0.0733134
gatY	1.08836	10.2205	0.0147664	0.0739598
trpC	0.703756	5.19332	0.01489	0.0744103
pka	0.586985	6.72089	0.0149026	0.0744103
yijF	1.56183	2.34575	0.0149115	0.0744103
yhfK	0.541475	7.32811	0.0149827	0.0745844
ttcA	-0.605227	7.84537	0.0149833	0.0745844
yeeY	0.727176	5.12341	0.0150651	0.0748995
rbsD	0.680164	9.90761	0.0151474	0.075216
proQ	-0.442366	9.42676	0.0153408	0.0760828
yjcZ	0.960002	5.13042	0.0153787	0.0761008
dksA	-0.386056	8.64116	0.0153821	0.0761008
plsC	-0.437859	6.58665	0.0154972	0.0765769
yicH	0.657803	6.21836	0.0155538	0.0766714
exuT	1.02305	4.3991	0.0155661	0.0766714
wecC	-0.609379	8.26643	0.0155821	0.0766714
nagC	0.641566	7.83011	0.0155923	0.0766714
ygcN	0.601968	5.48594	0.0158685	0.077935
proV	-0.635898	8.29707	0.015934	0.0781617
rnd	-0.566976	6.87693	0.0159836	0.0783101
rlmM	-0.693889	7.30434	0.0160713	0.0786443
yfjL	0.665374	6.46045	0.0161764	0.0790628
skp	-0.378979	8.80389	0.0161979	0.0790723
msbA	-0.547966	8.62286	0.0163459	0.0796986
satP	-0.713713	6.46692	0.016416	0.0799439
ilvN	0.867951	4.35212	0.016537	0.0803782
ybdG	-0.426744	6.50936	0.016545	0.0803782
cmoB	-0.645409	6.72894	0.0166072	0.0805029
xseB	-0.52436	5.93201	0.0166104	0.0805029
cheZ	-0.544527	6.08619	0.0166856	0.0807137
emtA	-0.556888	5.81382	0.0166939	0.0807137
yehT	0.74966	5.97074	0.0167464	0.0808707
sstT	0.529186	7.1106	0.0167869	0.0809699
yoaF	1.07688	3.04303	0.0168232	0.081048
ybhD	1.1674	3.14387	0.0168991	0.0813168
ilvB	0.827386	6.93467	0.0170286	0.0817627
ybiB	0.521244	6.0454	0.0170374	0.0817627
gyrB	-0.410927	9.90544	0.0170524	0.0817627
yhdU	-5.09362	1.26899	0.0171212	0.0819223
lpd	-0.357563	12.187	0.0171263	0.0819223
yqgC	-0.694671	5.17525	0.0171874	0.0821178
ibsE	-0.708024	4.81813	0.0172097	0.0821273
lpxD	-0.3884	9.73393	0.0175241	0.0835287
glyQ	-0.367878	9.10181	0.017645	0.0839015
rluD	-0.510164	7.81078	0.0176552	0.0839015
hslR	-0.625576	6.37834	0.0176646	0.0839015
yjcE	0.635888	6.23222	0.0176883	0.0839154
recR	-0.375381	7.85998	0.017781	0.0842567
ychO	0.578093	5.53215	0.0178528	0.0844977
dinD	0.710091	5.15202	0.0180162	0.0851713
rplA	-0.497027	12.9577	0.0180457	0.085211
hicA	-1.74321	1.58048	0.0181626	0.0855462
exbD	0.448166	8.04454	0.0181757	0.0855462
seqA	-0.365324	8.28217	0.0181816	0.0855462
aceB	0.684568	6.72935	0.0182013	0.0855462
nudK	0.739083	5.2428	0.0182483	0.0856674
ppdD	2.44034	1.50662	0.0184436	0.0864014
gltI	0.747853	5.41253	0.0184474	0.0864014
yniC	-0.592257	5.07434	0.0186442	0.087222
hspQ	-0.564741	6.16703	0.0187316	0.0875296
dedD	-0.406968	6.7303	0.0188344	0.0879085
ycbF	0.93732	3.46489	0.0191548	0.0893009
mltB	-0.637146	4.91366	0.0192481	0.0895747
dgt	0.786828	5.97418	0.0192584	0.0895747
yajG	-0.393786	7.01952	0.0192801	0.0895747
rsmC	-0.658935	6.92668	0.0193675	0.0898774
malZ	0.592506	5.17952	0.019453	0.090171
rlmG	-0.735872	6.86495	0.0195402	0.0904714
murA	-0.49752	8.89517	0.019664	0.0909404
hyfR	0.921287	3.15521	0.0197798	0.0912569
yieP	0.627251	6.28367	0.0197802	0.0912569
rsmF	-0.707014	5.89368	0.0198112	0.0912569
ccmF	-0.582298	5.22674	0.0198227	0.0912569
torI	0.888513	3.00186	0.0199154	0.0915275
ispG	0.350121	8.79192	0.0199268	0.0915275
rhsC	0.724233	3.81004	0.0200022	0.0917694
cvpA	-0.570289	4.96147	0.0200604	0.0919322
ybhS	0.940948	4.28006	0.0201633	0.0922989
pntB	-0.368965	7.61383	0.0201966	0.092347
folB	-0.816892	4.77821	0.0202227	0.0923618
pheT	-0.400756	10.6714	0.0202678	0.0924633
fdx	-0.438476	7.02101	0.0203162	0.0925375
kdsA	-0.374766	8.12817	0.0203344	0.0925375
nikB	1.18878	4.97287	0.0203528	0.0925375
hisJ	-0.558277	5.02459	0.0204045	0.0926687
aroC	-0.350885	7.28682	0.0204727	0.0928741
arsR	-1.63832	2.26102	0.0205564	0.09312
ydiJ	0.39229	6.42376	0.0205912	0.09312
umuC	0.625938	4.37348	0.0205961	0.09312
ascG	0.577277	5.46011	0.0206623	0.0933149
pntA	-0.423885	7.87701	0.0207375	0.0935504
ftsY	-0.331797	8.46372	0.0207746	0.0936133
narQ	0.560804	5.27284	0.0208293	0.0937552
ycjF	-0.651646	4.76216	0.0209423	0.094159
tabA	0.64713	5.55965	0.0210243	0.0944227
ydiY	-0.657026	5.93125	0.0210604	0.0944798
yejF	0.514231	6.62864	0.0211201	0.0946425
adk	-0.504828	9.10996	0.0211588	0.094711
malT	0.735283	9.94463	0.0212698	0.0950284
ibsC	-1.43493	2.31833	0.0212768	0.0950284
sgcE	1.25031	2.75197	0.021378	0.095375
clpB	-0.405357	8.94695	0.0214599	0.0956348
pykA	0.592129	8.64496	0.0215236	0.0957425
yeaE	0.500251	5.19534	0.0215314	0.0957425
waaY	-0.44579	6.67476	0.0216288	0.09607
metC	0.643603	4.90932	0.0216855	0.0962158
ccmB	0.7944	4.06825	0.0217498	0.0963955
trmD	-0.403487	12.4608	0.0217895	0.0964656
bamB	-0.441069	8.72504	0.0218368	0.0965692
eco	-0.471712	5.99921	0.022292	0.0984744
ypdI	1.32329	2.70706	0.0224679	0.0989338
lpxL	-0.420378	5.80391	0.0224694	0.0989338
ydeN	1.63508	3.67884	0.0224911	0.0989338
hofB	0.68713	3.92609	0.0224939	0.0989338
folC	-0.453845	7.4256	0.0225891	0.0992227
zipA	0.345876	8.58615	0.0226086	0.0992227
oppD	-0.502675	7.18712	0.0227408	0.0996501
aspA	1.10196	10.7518	0.0227553	0.0996501
rpsJ	-0.410968	12.5739	0.022933	0.10022
yigM	0.699259	4.45275	0.0229478	0.10022
rppH	0.398715	7.4166	0.02296	0.10022
yfiH	-0.472081	6.452	0.0229848	0.100221
ynbD	0.875999	3.089	0.0230178	0.100257
ribE	-0.395474	8.09911	0.0230488	0.100284
ybcV	1.96344	2.00537	0.0233146	0.101331
psuG	2.24065	1.62697	0.0233532	0.10139
pepA	-0.362092	8.79188	0.0233995	0.101482
thiG	-0.828333	3.29271	0.0234584	0.101628
flgG	0.459499	8.75836	0.0238176	0.103074
rplS	-0.449309	12.2658	0.0239864	0.103614
ompC	-0.388934	13.1637	0.0240015	0.103614
rplL	-0.433689	13.1015	0.0240193	0.103614
yafS	0.481052	5.68502	0.0240689	0.103717
menA	-0.581544	6.22947	0.0242094	0.104211
pldA	-0.564581	6.42451	0.0242939	0.104464
dbpA	-0.697406	6.01661	0.0243487	0.104491
ulaR	-0.52533	4.94983	0.024352	0.104491
tqsA	0.665358	4.43422	0.0243896	0.104542
lrp	0.424186	7.55923	0.0244194	0.104559
gtrB	-0.444607	8.66137	0.0246282	0.105341
etp	-1.1216	2.43207	0.0248098	0.106006
ygjR	0.900488	5.83672	0.0249577	0.106525
rplK	-0.455201	12.1905	0.0250943	0.106995
lpxH	-0.450466	7.38395	0.0251327	0.107046
motB	0.755819	6.46765	0.0251895	0.107108
mrdA	-0.71983	8.61498	0.0252003	0.107108
yobA	0.449775	6.32872	0.0254631	0.108111
ygdD	-0.673283	5.14149	0.0254955	0.108135
ybdD	1.24711	2.90821	0.0256826	0.108768
dam	-0.39036	7.39921	0.0256984	0.108768
tsaC	0.383951	7.30947	0.0257775	0.108988
yggS	-0.424394	6.19164	0.0259423	0.109429
iadA	-0.380309	6.65102	0.025958	0.109429
yidD	-0.76363	8.07266	0.0259834	0.109429
yedD	-0.538557	5.47733	0.02599	0.109429
kbl	-0.388774	8.51442	0.0261207	0.109865
tsf	-0.330913	11.9304	0.026296	0.110487
amiC	-0.382189	6.78928	0.0263559	0.110519
ftsZ	-0.334166	9.09635	0.0263584	0.110519
lldP	0.988163	4.0567	0.0264871	0.110842
lldD	1.02985	3.90041	0.0264903	0.110842
icd	-0.447186	8.8525	0.0265465	0.110876
yccX	-0.706479	3.93531	0.0265533	0.110876
nudG	-0.83213	3.37643	0.0266612	0.111212
coaD	-0.618443	5.70341	0.0267661	0.111511
pcnB	-0.648033	8.56182	0.026788	0.111511
uvrC	-0.325751	8.09606	0.0268605	0.111698
ptsH	-0.38738	10.0001	0.0269123	0.111798
rpmA	-0.511761	11.3428	0.0269626	0.111868
yjiX	1.18843	4.78516	0.0269845	0.111868
fabF	-0.420848	10.9235	0.0270228	0.111902
aceF	-0.383094	12.9926	0.0270481	0.111902
fecD	-0.560522	6.78702	0.027174	0.112308
exbB	0.456024	8.4957	0.0273224	0.112806
slyD	-0.348335	9.62045	0.0274425	0.113186
dinB	0.6881	4.767	0.0275018	0.113315
dgkA	-0.504776	5.11111	0.0275495	0.113396
intE	1.18265	3.28174	0.0276667	0.113736
lepB	-0.574951	8.54614	0.0276884	0.113736
fliE	-0.568088	6.527	0.0277228	0.113762
fliD	0.438517	7.51579	0.0277865	0.113908
ubiB	0.334109	8.44617	0.027853	0.114048
argD	-0.58955	5.30601	0.0278922	0.114048
cyaY	-0.493186	5.33204	0.0279052	0.114048
nadK	0.487287	6.00246	0.0279369	0.114062
ybhG	0.870285	5.36639	0.0279725	0.114092
plsY	0.5195	5.72766	0.0280095	0.114127
mdtG	0.658579	3.97759	0.0281092	0.114418
adiC	1.29715	3.39991	0.028193	0.114507
serC	0.463755	7.59765	0.0281959	0.114507
adiA	0.692011	4.80209	0.0282625	0.114507
ycbC	0.886067	4.42608	0.0282728	0.114507
ydcX	0.970535	3.14617	0.0283004	0.114507
flhD	0.472256	6.51299	0.0283009	0.114507
purE	-0.855054	4.73379	0.0284172	0.114862
radA	-0.438599	7.05003	0.0286845	0.115827
rplT	-0.375906	12.1991	0.0287455	0.115958
agp	1.01731	4.9874	0.0288655	0.116325
pspF	0.740131	4.06028	0.0289161	0.116413
yjbB	0.508605	5.80491	0.0289973	0.116624
clpS	0.638883	6.29422	0.0290332	0.116652
livK	-0.561598	4.32759	0.0291138	0.11686
waaZ	-0.424513	6.43818	0.0292695	0.117333
lpoA	-0.363944	7.25027	0.0292897	0.117333
nac	1.56367	2.27049	0.0293666	0.117524
glnS	-0.370283	9.63318	0.0294251	0.117642
greA	-0.582628	7.06871	0.0294731	0.117668
rihA	0.702307	6.24206	0.029507	0.117668
flgK	0.373532	8.47123	0.029519	0.117668
pabB	-0.608006	5.33617	0.0296418	0.118042
arpA	0.87843	4.45505	0.0305398	0.121498
fimB	0.493475	5.51079	0.0306155	0.121679
rpsH	-0.452021	12.6697	0.0307248	0.121994
yheS	-0.412296	7.85979	0.030845	0.122351
yfiP	-0.52862	5.0274	0.0310256	0.122725
sthA	0.576997	7.70936	0.0310292	0.122725
manX	0.835051	9.43855	0.0310458	0.122725
rlmL	-0.63102	8.51969	0.0310609	0.122725
glyS	-0.337396	10.4981	0.031259	0.123388
cho	0.802912	4.17085	0.0313368	0.123574
asnB	0.414511	6.62629	0.0315566	0.124319
ypfM	1.34585	3.38291	0.0315887	0.124325
tdh	-0.413279	8.68655	0.0316268	0.124354
yqiK	1.04191	3.4299	0.0318286	0.125025
maa	0.515824	6.48905	0.0319865	0.125502
fdrA	4.65128	0.887942	0.032012	0.125502
ycjW	-0.796271	3.61685	0.0323439	0.12668
ybaM	0.982072	3.29209	0.0325537	0.127378
hemG	0.431302	6.23102	0.0328087	0.128252
uidA	1.56504	3.01688	0.0329344	0.128619
rpsG	-0.352993	12.5296	0.0329914	0.128718
ilvI	0.696232	4.50767	0.0330373	0.128772
ppsA	-0.527216	4.66631	0.0331048	0.128843
arfA	0.691548	4.81454	0.0331191	0.128843
yfjM	1.21807	2.50324	0.0335944	0.130566
yciC	-0.450048	6.10634	0.033697	0.130839
hybC	0.555825	7.31772	0.0338801	0.131424
ubiX	-0.623468	4.38659	0.0344041	0.133328
cynR	-0.814751	3.23679	0.0344408	0.133343
ydhX	1.57039	1.86369	0.0345685	0.133709
yhhH	-1.34252	2.13155	0.0347396	0.134242
waaC	-0.378087	7.72784	0.0348445	0.134519
yjfM	4.65165	0.922706	0.0349346	0.134733
yeeJ	0.527001	5.9367	0.0349666	0.134733
grxC	-0.319454	7.29117	0.0350143	0.134788
yafV	0.599557	4.89735	0.0351124	0.135037
macA	0.589223	4.92543	0.0351646	0.13511
ylaC	-0.511099	6.00086	0.0353792	0.135682
ydeE	0.908694	3.68094	0.0353958	0.135682
yjjV	0.673237	5.36873	0.0354144	0.135682
ulaA	1.26612	2.53994	0.0355478	0.136065
yhaV	0.529173	5.61466	0.0359613	0.137517
quuQ	-1.06975	2.55246	0.0361159	0.137978
flgC	0.553823	8.51042	0.0361671	0.138043
ffh	-0.327163	8.80009	0.0365403	0.139336
maeA	-0.295424	8.09314	0.0366764	0.139633
smg	0.555571	7.36301	0.0366873	0.139633
ypeB	-0.533523	4.72279	0.0367408	0.139705
kup	-0.407888	7.27063	0.0368633	0.140039
yeiG	0.525117	5.27604	0.0369718	0.140319
hisG	0.490355	5.46204	0.0370915	0.140641
hdfR	0.472801	5.95761	0.0372216	0.141003
yjjI	1.40037	8.50977	0.0373663	0.141418
ytfI	1.00085	2.79705	0.0375578	0.141979
fmt	-0.39067	8.43516	0.0375967	0.141979
caiA	0.555006	4.69909	0.0376484	0.141979
metI	-0.529321	5.2427	0.037655	0.141979
wrbA	1.22036	4.70677	0.0377587	0.142237
nei	0.477722	5.06195	0.0377987	0.142246
ychE	0.50172	5.23077	0.0378402	0.142246
yibN	-0.362753	7.79227	0.0378666	0.142246
ygcO	1.45592	2.81625	0.0380019	0.142622
dppA	0.522279	6.52914	0.0380635	0.142721
insG	0.522756	5.12265	0.0382899	0.14304
aceA	0.578307	6.20112	0.0383066	0.14304
flgB	0.656472	8.63284	0.0383242	0.14304
glk	0.712745	6.96102	0.0383518	0.14304
rplD	-0.383857	12.842	0.0383524	0.14304
narZ	1.06414	2.85902	0.0383686	0.14304
yhhY	1.01211	4.0117	0.0383964	0.14304
opgC	-0.684868	5.96902	0.0384944	0.143273
yjtD	0.620959	5.0525	0.0385556	0.143356
purC	-0.51459	4.72055	0.0385965	0.143356
dapF	0.394398	7.81941	0.0386232	0.143356
alsA	1.18849	3.27222	0.0388751	0.144159
can	-0.322374	8.09329	0.0389218	0.1442
ydhR	0.555766	6.89388	0.0392249	0.145089
entE	0.840357	5.28144	0.0392507	0.145089
yfaP	2.75464	1.19917	0.0392695	0.145089
acnA	0.430526	6.38573	0.0394039	0.145453
ycaD	-0.597005	4.07324	0.0397387	0.146555
ygeV	1.27432	5.85602	0.0400075	0.147412
matP	0.635275	4.54009	0.0401078	0.147646
purU	-0.32628	7.36304	0.0402797	0.148144
yeaV	-2.08549	1.36211	0.0405969	0.149148
uidR	0.519195	5.8716	0.0406265	0.149148
uvrB	0.332478	7.41834	0.0411597	0.150969
ybjQ	0.543707	4.84876	0.0413162	0.151405
parC	-0.392018	8.77608	0.0414508	0.151734
mrcB	-0.332643	7.95195	0.0414808	0.151734
glpT	0.819169	9.51671	0.0415767	0.151947
yagE	0.840862	4.73382	0.0417633	0.152491
yhhM	0.625528	4.35263	0.0419106	0.15289
hemD	0.415027	7.09632	0.0423122	0.154216
plsX	-0.520965	9.05611	0.0423974	0.154388
rplB	-0.346316	13.4442	0.0424546	0.154432
galK	0.49013	6.31862	0.042486	0.154432
yciK	0.525734	5.46662	0.0426248	0.154797
livJ	-0.471002	5.10848	0.0428714	0.155553
nrdR	-0.340765	6.39722	0.0431663	0.156483
lipA	-0.395451	8.56553	0.0432798	0.156754
ybfD	2.47617	0.851011	0.0433674	0.15693
rsxA	-0.57331	5.17607	0.0434187	0.156975
tolC	-0.339291	9.07902	0.0436068	0.157482
napC	0.665437	5.73184	0.0436367	0.157482
ygeR	0.411782	5.87388	0.0440268	0.158608
mutH	0.689144	4.33751	0.0440274	0.158608
ybaO	0.46822	4.80009	0.0441038	0.158742
dcuC	1.39518	6.98249	0.0442778	0.159227
cusA	-0.820162	3.457	0.0446456	0.160407
fliQ	0.806167	5.30309	0.0448159	0.160875
setB	0.656622	4.66666	0.0454111	0.162707
ybgJ	0.483218	5.76492	0.0454295	0.162707
yjiA	0.829689	6.78074	0.0454468	0.162707
prfC	-0.578361	9.13221	0.0455154	0.162808
lnt	-0.618127	7.25791	0.0455806	0.162897
spoT	-0.421642	9.95992	0.0457089	0.163211
flgI	0.435869	7.76038	0.0458938	0.163642
btuF	-0.445577	6.03673	0.0459104	0.163642
fliR	0.833831	5.72853	0.0460491	0.163992
ybcI	0.657419	4.30687	0.0461769	0.164302
ybaQ	0.616743	5.76919	0.0467419	0.166166
yaiY	1.10548	2.51038	0.0468094	0.16626
yrdA	0.456681	6.51796	0.0469425	0.166586
dcuB	0.791504	3.75862	0.0474836	0.168255
flc	-0.600397	4.15175	0.0474961	0.168255
ydcO	1.14839	2.89645	0.0476249	0.168564
fliH	0.476114	7.66707	0.0479632	0.169583
cydD	-0.383431	6.9959	0.0479968	0.169583
efeO	-0.757491	5.39035	0.0480996	0.169798
kdgK	-0.402115	6.67461	0.0482397	0.170144
gspK	0.874719	2.96848	0.0482912	0.170177
lysC	0.463733	6.18757	0.0484387	0.170548
yagI	-0.55858	4.97918	0.0485854	0.170811
yncE	-0.518509	6.42608	0.0485979	0.170811
waaJ	-0.373698	7.2176	0.0487258	0.171107
yraR	0.788547	3.85309	0.0487666	0.171107
yhfZ	-0.630734	5.26876	0.0488371	0.171205
rpsD	-0.350047	13.5898	0.0489249	0.171364
hisS	-0.340598	8.8471	0.0489955	0.171463
ydhU	1.78498	1.64859	0.0490879	0.171638
recQ	-0.441453	6.69435	0.0493405	0.172372
ykgE	1.2324	6.16029	0.0494093	0.172463
umpG	-0.342594	7.24995	0.0494956	0.172615
sufD	-0.596143	3.80019	0.0497811	0.173318
yqjK	-0.553445	4.95427	0.0497828	0.173318
ybiH	0.645318	4.54103	0.0499946	0.173905
pyrH	-0.43499	9.23464	0.0501215	0.174197
tgt	-0.430667	9.23575	0.0504439	0.175167
dusB	-0.712301	10.5757	0.0508142	0.176301
tap	0.393334	6.75835	0.0509563	0.176643
melB	0.519267	4.45576	0.0511066	0.177012
insH1	0.422514	5.94661	0.0512364	0.177309
hypB	1.01616	6.9968	0.0514131	0.177769
cyoA	-0.517091	9.88097	0.0514634	0.177791
ybdF	0.826501	3.3802	0.0515085	0.177794
yeeR	-0.745336	5.23328	0.0515865	0.177912
yajL	-0.434051	5.55106	0.0517226	0.178229
rplX	-0.345135	12.1912	0.05182	0.178413
wcaC	-2.1383	1.00207	0.0518657	0.178418
caiC	-0.630644	3.99706	0.0524133	0.18014
yjiR	0.629214	4.56535	0.0524555	0.18014
yhaI	1.32083	2.51998	0.0526805	0.180759
yjbR	0.602479	4.91957	0.0527825	0.180956
yciB	-0.383889	6.16506	0.0530784	0.181687
hupA	-0.38516	9.6796	0.0531266	0.181687
yfdY	0.805982	3.08416	0.0531307	0.181687
grcA	-0.664176	9.53917	0.0533248	0.182197
yjeH	0.604342	4.37695	0.0533738	0.18221
ycgR	-0.647372	4.50041	0.0534952	0.182471
dgoA	1.3984	2.45005	0.0537398	0.18315
rpsO	-0.329646	11.5571	0.0538704	0.183437
mhpD	-2.96802	1.30096	0.0539148	0.183437
pstA	-0.855192	4.54127	0.0539872	0.183529
yobF	-0.705146	6.56949	0.0541089	0.183789
rpoH	0.372744	9.04838	0.0542831	0.18403
alsC	1.1861	2.67037	0.0542927	0.18403
mdtK	-0.410669	5.89695	0.0543573	0.18403
ansB	1.21623	8.90262	0.0543623	0.18403
yedV	0.429496	5.1136	0.0545253	0.184428
tmk	-0.411161	5.71691	0.0548801	0.185329
yijD	0.357046	6.78544	0.0548833	0.185329
cysZ	-0.389748	5.22997	0.0550152	0.185619
tolQ	-0.481591	7.32545	0.0551406	0.185887
dcuR	0.524645	5.29853	0.0552889	0.186232
yobH	-0.500153	4.46525	0.0553706	0.186351
yjbJ	0.487965	5.02588	0.0559081	0.187995
ycfH	-0.472689	7.13066	0.055952	0.187995
mreC	-0.535669	7.9811	0.0566729	0.190259
yaiE	0.544681	5.15074	0.0570464	0.191354
livG	-0.686139	3.6404	0.0570954	0.191359
yhcB	0.495345	7.55885	0.0573513	0.192058
metL	-0.357297	7.2734	0.0574951	0.192171
nupC	-0.412801	7.96259	0.0575044	0.192171
rnpA	-0.661914	8.83411	0.0575277	0.192171
yhhX	0.53643	6.62517	0.0577545	0.192769
rimI	-0.475184	6.38001	0.0578896	0.193061
ycaQ	0.465718	5.52239	0.0580458	0.193399
citT	1.05421	2.18674	0.0580866	0.193399
mdlA	0.456087	6.05125	0.0581463	0.193438
rplE	-0.371183	13.0073	0.0582495	0.193622
nudI	-0.740475	2.88734	0.0584619	0.194168
fis	-0.630614	9.2333	0.0586247	0.194528
envC	-0.372984	7.755	0.0586664	0.194528
rplW	-0.364934	12.3656	0.0587679	0.194705
dinI	-0.529129	4.49748	0.0588352	0.194731
mltD	-0.460422	8.20516	0.0589053	0.194731
yqjC	-0.337653	6.33977	0.0589205	0.194731
ybbN	-0.342318	6.91302	0.0592158	0.195397
udp	0.936311	9.85026	0.0592441	0.195397
yffO	-2.16548	0.989012	0.059267	0.195397
marB	-0.448871	4.30376	0.0596868	0.196621
ycgV	0.524704	4.3796	0.059816	0.196679
recB	-0.299861	7.74114	0.0598451	0.196679
ratA	-0.37312	6.05108	0.0598926	0.196679
yceD	-0.371575	11.5411	0.0599263	0.196679
tesA	0.482316	5.11745	0.059998	0.196679
csrD	0.346561	6.70017	0.060017	0.196679
yeiI	0.364365	5.7049	0.0600449	0.196679
potC	-0.698878	7.76427	0.0603487	0.197514
kefG	0.629048	4.26069	0.0606322	0.198279
yeeZ	0.361721	6.57221	0.0606807	0.198279
rstB	-0.416228	6.04612	0.0609609	0.199034
yqjE	-0.51071	5.00607	0.0610233	0.199077
narK	0.971086	10.2408	0.0612733	0.199612
recO	-0.614385	7.01466	0.061286	0.199612
blc	0.764518	4.4054	0.0615527	0.200319
ptsP	0.275437	8.47633	0.061954	0.201317
opgD	-0.34544	6.36609	0.061959	0.201317
yoaE	0.440224	6.53532	0.0620513	0.201455
wecF	-0.411836	6.73158	0.0623703	0.202299
rhtA	-0.601372	4.13566	0.0624113	0.202299
btuR	0.431724	5.54433	0.0625765	0.202306
lsrA	4.43839	1.05404	0.0625866	0.202306
pncA	-0.38974	6.37412	0.0625938	0.202306
ogrK	-0.952864	2.74491	0.0626138	0.202306
acrB	-0.344367	10.1561	0.0626999	0.202362
yjjA	-0.404984	6.06115	0.0627457	0.202362
cptA	0.373624	5.9816	0.0627814	0.202362
prc	-0.420043	9.37648	0.0628424	0.202398
napD	0.664055	5.97737	0.062917	0.202476
yqeB	1.01478	3.89518	0.0636209	0.204514
basS	0.487844	5.3056	0.0636665	0.204514
torS	0.516657	4.75931	0.0637019	0.204514
folD	-0.336642	6.54632	0.0638003	0.204667
rpoN	0.26107	9.15223	0.0639237	0.204901
rpsB	-0.274221	12.7346	0.0640458	0.205129
oppA	-0.408028	8.23172	0.0643623	0.20598
marR	-0.681893	4.03858	0.0644824	0.206194
nlpI	0.326551	11.0629	0.0645313	0.206194
znuC	-0.532478	5.14678	0.0646469	0.2064
nhoA	0.881538	3.16404	0.0647207	0.206473
yeaM	0.628777	3.556	0.0649048	0.206897
actP	1.01328	2.87869	0.0653393	0.207974
narI	0.858158	6.12683	0.0653455	0.207974
yicI	0.594298	4.38864	0.0654929	0.208279
pflB	0.512144	12.3058	0.0656071	0.208478
psuK	1.56546	1.63371	0.0657995	0.208827
ygcB	0.618151	3.76739	0.0658202	0.208827
nlpA	0.672161	4.07399	0.0659408	0.209045
rsmJ	-0.377073	5.75938	0.0664397	0.210241
yaeP	0.589922	5.15369	0.0664855	0.210241
kdsB	-0.347833	7.29443	0.0665169	0.210241
ligA	-0.398824	7.74905	0.0665261	0.210241
yjhH	0.860287	3.5029	0.066966	0.211331
ydiN	-4.337	0.187141	0.0670155	0.211331
fumB	0.778954	5.50302	0.0670793	0.211331
yafJ	0.380422	6.7729	0.06708	0.211331
rpsP	-0.348682	10.7332	0.0676163	0.212854
ysgA	0.733471	3.9424	0.0680049	0.213871
sodB	-0.334648	9.37624	0.0681005	0.213871
yaeI	0.586752	4.92111	0.0681012	0.213871
hsdM	-0.488736	7.65426	0.068151	0.213871
gpr	0.607942	4.8255	0.068275	0.214094
pspA	-0.35865	5.55045	0.0686251	0.215025
pepE	0.785132	6.11518	0.0687026	0.215102
yncD	-0.623181	6.41356	0.0689981	0.215765
rplC	-0.330066	13.2773	0.0690564	0.215765
ccmH	-0.400815	5.10499	0.0691161	0.215765
dnaN	-0.535196	8.03221	0.0691281	0.215765
rpsN	-0.40232	12.8053	0.0695377	0.216876
yjiJ	0.724124	3.53238	0.0700615	0.218341
rpsM	-0.303444	12.5605	0.0704614	0.219183
gabT	-0.972993	2.3448	0.0704792	0.219183
smrA	-0.659769	4.5697	0.0704943	0.219183
djlA	-0.364105	6.03606	0.070581	0.219245
cmk	-0.5369	8.44199	0.0706228	0.219245
mfd	-0.298893	7.78413	0.070778	0.219558
ravA	0.899686	7.4807	0.0709402	0.219893
fabB	-0.354448	10.0154	0.0710275	0.219995
yebY	0.34953	6.25529	0.0714307	0.220937
rlmN	-0.64038	8.13153	0.071441	0.220937
yaiW	0.429422	5.37662	0.0717362	0.22168
rlmA	-0.448137	6.29369	0.0719354	0.222126
cueR	0.570034	4.65779	0.0720202	0.222218
ampE	0.657616	5.13951	0.0721495	0.222447
arcA	0.339914	9.54359	0.0724809	0.223299
gnsB	-0.377124	6.46592	0.072548	0.223328
ydgC	-0.873958	3.32618	0.0726011	0.223328
ddpA	2.858	1.63244	0.0726819	0.223407
ytfB	0.426036	6.04547	0.0729249	0.223821
sieB	1.8191	2.17781	0.0729275	0.223821
mazF	0.362842	5.8727	0.0729852	0.223829
ccmA	0.534675	5.98228	0.0730601	0.223889
yhdP	0.272733	7.88339	0.0731177	0.223895
dtpB	0.542207	6.72139	0.0731917	0.223952
mscK	-0.337296	7.48228	0.0735197	0.224786
yciY	-0.487655	4.58459	0.0738225	0.225541
pgpC	0.403965	5.01203	0.0739145	0.225651
alaS	-0.268257	10.8304	0.0740428	0.225873
iraM	-1.19703	2.13632	0.0741707	0.226092
bcsF	0.863685	3.57974	0.0754273	0.229749
srlE	1.10441	5.18602	0.0756583	0.230279
rplQ	-0.327533	12.5284	0.0757323	0.230331
yhaO	0.989258	6.82394	0.0758292	0.230452
cobU	0.656665	4.30552	0.0760085	0.230824
cspH	0.71052	3.63673	0.0762804	0.231476
yeaD	0.474237	6.54008	0.0766085	0.232297
pepT	0.846385	7.91198	0.0768509	0.232857
ypfH	0.405512	5.1002	0.0769482	0.232977
amyA	0.361162	5.92648	0.0773875	0.233825
ynjA	0.92394	3.38142	0.0773948	0.233825
pyrE	-0.574597	4.30591	0.0774018	0.233825
uspG	0.545652	5.11209	0.0775021	0.233953
ybgK	0.529242	5.93397	0.0778163	0.234726
bcsB	-0.49012	4.44781	0.0779257	0.234881
yqcC	-0.509965	4.31909	0.0781712	0.235446
ypdC	0.461408	4.48782	0.0782377	0.23547
mmuP	1.2636	1.97515	0.0784297	0.235873
bssR	0.988104	4.49694	0.0789382	0.237226
yraQ	-0.484178	5.51972	0.0790568	0.237405
yfhR	0.722614	4.14134	0.0792835	0.237909
yjgA	-0.316193	8.17367	0.0796369	0.238793
cysW	1.24911	2.11621	0.079732	0.2389
yfcZ	0.637654	6.36348	0.0799054	0.239073
rep	-0.470218	7.64999	0.079908	0.239073
rlmD	-0.33443	6.54017	0.0801993	0.239768
yigE	0.594459	4.21735	0.0807912	0.241358
ppsR	-0.732289	2.9767	0.0809869	0.241764
argP	0.472635	5.75589	0.0811853	0.242178
bglA	-0.349134	7.89107	0.0815775	0.243168
flgF	0.536662	8.74322	0.0818392	0.243769
pepQ	0.344327	8.48966	0.081991	0.244041
yciM	0.297342	6.42032	0.0821054	0.244083
yecA	0.468749	6.61099	0.0821259	0.244083
pheL	-1.59325	1.56545	0.0823229	0.244489
yigZ	0.360363	6.43118	0.0824065	0.244557
ynfM	-0.576108	3.78702	0.0829785	0.246074
ydjF	-0.561699	4.49485	0.0832809	0.246786
der	-0.507402	8.81328	0.0833407	0.246786
exoX	0.442141	4.48927	0.0837017	0.247654
yedK	0.976866	2.31607	0.0837564	0.247654
malX	0.787725	5.19287	0.0841118	0.248381
rne	-0.259486	10.0275	0.0841252	0.248381
ydjM	0.464138	4.26264	0.0843545	0.248877
yddE	0.384055	5.06511	0.0846458	0.249554
yebK	0.644539	6.48499	0.085024	0.250486
frlB	1.04539	2.34815	0.0851905	0.250794
tyrB	0.397791	6.5634	0.0852593	0.250814
mutM	-0.452542	5.95935	0.0854742	0.251263
rpsA	-0.317764	14.0779	0.085563	0.251341
rob	0.316282	7.83561	0.0857313	0.251573
cusR	-0.505941	4.56354	0.0857663	0.251573
napF	0.656716	7.28075	0.085992	0.252052
ydfO	-1.60509	1.7388	0.0864094	0.253092
tnaA	1.26477	5.91928	0.0864771	0.253099
rplV	-0.283917	12.7756	0.0865372	0.253099
feoA	0.570693	6.46396	0.0866995	0.253374
hflK	-0.302599	9.51885	0.0867564	0.253374
php	1.14889	2.62339	0.0868752	0.253384
fnr	-0.34943	8.25488	0.0868852	0.253384
yddW	-0.53134	4.09967	0.0874515	0.254851
hemE	-0.329991	7.09732	0.0876548	0.25526
yfbR	0.467891	4.91323	0.0877388	0.255321
flgL	0.306312	7.83295	0.0878139	0.255355
ybhJ	0.545395	4.61007	0.0880067	0.255732
atoE	1.30443	1.25153	0.0882532	0.256264
deoB	0.335822	9.60759	0.0885526	0.256849
wecB	-0.426894	8.17787	0.0885819	0.256849
yqgA	0.632744	5.48846	0.0892733	0.258459
ydcY	-0.431229	5.77409	0.0893096	0.258459
panF	-0.45084	6.80037	0.089329	0.258459
yncJ	0.951415	2.69199	0.0896674	0.259253
selB	0.3412	7.60562	0.090311	0.260927
ftsK	0.249231	9.33222	0.0909056	0.262457
ybdO	1.16123	2.67319	0.0910711	0.262586
yqhA	-0.330924	5.79783	0.09108	0.262586
rutE	4.43622	0.657059	0.0912378	0.262853
yjfF	0.651167	3.29013	0.0913656	0.26297
tdcB	1.66872	7.08305	0.0914346	0.26297
tdcG	-0.694546	3.25391	0.0914733	0.26297
nudL	-0.549638	4.35977	0.0917373	0.263541
zapD	-0.299077	6.8234	0.0919588	0.26399
cysP	0.919904	2.72123	0.0923767	0.265001
yafD	0.583012	5.83725	0.0924699	0.26508
pqqL	0.465144	6.20906	0.0934056	0.267573
yihN	0.799035	4.87198	0.0935851	0.26773
cohE	-0.348075	5.88096	0.093593	0.26773
yaaY	1.3495	2.17803	0.0937332	0.267771
ybbA	0.561825	4.02161	0.0937398	0.267771
dnaE	-0.412703	9.66922	0.0939717	0.268244
ftnA	0.386702	7.15844	0.094135	0.268521
scpA	0.618984	3.72545	0.0944471	0.269072
cyoB	-0.404608	10.7054	0.0944616	0.269072
bacA	-0.33646	6.54366	0.0949641	0.270165
thrL	-0.689717	2.95129	0.0949787	0.270165
iscX	-0.342466	6.3955	0.0954356	0.271273
yggU	-0.467228	5.41621	0.0957691	0.27203
yoaB	-0.308532	6.57017	0.0959439	0.272335
potE	1.08712	2.50569	0.0961046	0.2726
dcrB	-0.389429	7.22838	0.0967295	0.27418
ydhK	0.351363	5.16397	0.0972783	0.275423
ldrD	1.14717	2.65649	0.0973191	0.275423
ygiM	0.430479	5.78738	0.0973724	0.275423
araC	0.570283	4.26052	0.0976066	0.275892
yecH	0.682389	4.25857	0.0981025	0.2771
waaL	-0.372525	8.2357	0.0981793	0.277123
yohD	0.532836	4.15959	0.0985303	0.27792
cbrA	-1.09332	2.03536	0.0987097	0.278129
ybdK	1.03726	2.29682	0.0988601	0.278129
ykgL	-0.952802	2.06134	0.0988601	0.278129
yceF	0.363559	5.15261	0.0988795	0.278129
queA	-0.492779	7.73839	0.0990172	0.278322
hemH	-0.30742	5.67843	0.0991323	0.278365
gldA	0.949603	5.45631	0.0991889	0.278365
yfcL	-0.363369	5.85363	0.0993802	0.278365
rhsB	0.665127	3.08117	0.0994287	0.278365
ypjA	0.478179	4.48966	0.099441	0.278365
rpsC	-0.254252	13.3846	0.0994457	0.278365
frmR	-0.420593	4.57496	0.0997553	0.278898
gcvA	-0.419299	5.71459	0.099774	0.278898
cspF	0.671877	5.73341	0.099858	0.27894
miaA	-0.242738	9.20346	0.100175	0.279631
cobS	0.448006	4.5252	0.101086	0.281886
scpC	0.744246	3.32767	0.101122	0.281886
entA	0.960609	3.7164	0.101198	0.281904
yggR	0.890198	2.76917	0.101542	0.282621
fliI	0.478328	7.66167	0.101595	0.282621
yjcC	0.5803	4.04098	0.10175	0.282697
ynfK	0.572456	6.8674	0.101763	0.282697
rffH	-0.400406	7.41835	0.101891	0.282859
gadW	-0.80036	3.59094	0.102132	0.283105
mdlB	0.332362	6.00142	0.102323	0.283105
paaY	0.565563	4.30062	0.102324	0.283105
gfcC	1.00179	2.3803	0.102328	0.283105
thiP	-0.553949	5.39209	0.102397	0.283105
ybaP	0.41089	5.33489	0.102401	0.283105
livM	-0.499077	3.81685	0.10247	0.283105
ychJ	-0.323059	6.07206	0.102655	0.283413
rplR	-0.295888	12.4721	0.102818	0.283413
ybaK	0.475504	4.36027	0.10283	0.283413
cdaR	0.590008	4.92711	0.102914	0.283413
yjdF	0.780729	3.45186	0.102932	0.283413
yodC	0.685985	3.32496	0.103279	0.283993
cof	0.470647	4.28959	0.103283	0.283993
yaeH	0.544044	5.38801	0.103542	0.284243
ynfL	0.831477	2.79194	0.103555	0.284243
yfdF	0.749076	4.00358	0.103589	0.284243
fucO	0.599036	4.06635	0.103655	0.284243
clcB	0.512428	5.05826	0.103748	0.284304
ygiC	0.243937	8.15901	0.10394	0.284639
dinQ	0.413928	6.14869	0.104595	0.286237
mscM	-0.269176	7.48025	0.104934	0.286518
ecpD	0.591827	3.83824	0.104939	0.286518
yggN	-0.311315	6.99311	0.10496	0.286518
rnlB	0.314571	5.62281	0.104981	0.286518
mdtN	1.41281	1.84813	0.105441	0.287518
ytfK	0.474468	6.22788	0.10549	0.287518
nfrA	-0.342914	6.36925	0.105633	0.287713
raiA	1.07252	10.1357	0.105719	0.287754
fucP	-1.08134	2.43893	0.105815	0.287823
xylB	0.580995	3.87662	0.106195	0.288523
rluA	-0.554705	7.42536	0.106215	0.288523
gtrS	-0.442101	8.13849	0.106475	0.288999
nemA	-0.370278	5.37306	0.106533	0.288999
rpiB	0.806956	3.92206	0.106901	0.289802
kdpD	-0.374681	5.29006	0.107215	0.290458
ydeM	1.47604	2.2084	0.107706	0.291535
fucR	0.451949	5.80816	0.107757	0.291535
rpsS	-0.243528	12.0527	0.107829	0.291536
uhpT	0.73745	3.62627	0.107922	0.291592
ycaN	0.781427	3.10976	0.108114	0.2919
tusE	-0.422184	5.06762	0.10818	0.2919
fdnG	0.550012	9.75211	0.10855	0.292701
asd	0.372311	7.88789	0.108743	0.29294
yidB	-0.613177	4.20676	0.108783	0.29294
orn	-0.35643	6.02211	0.109096	0.293586
mtlR	0.377209	6.71007	0.109239	0.29367
sgcR	0.63558	2.97026	0.109372	0.29367
ygiQ	-0.607548	8.02701	0.109374	0.29367
cbdX	-2.12156	0.891964	0.109418	0.29367
yjbD	0.590884	4.02077	0.10998	0.294982
alaE	0.877683	3.18628	0.110516	0.295793
ribA	-0.29405	6.5771	0.110552	0.295793
fliG	0.480144	8.38423	0.110563	0.295793
flgJ	0.44383	7.03082	0.110575	0.295793
ybcK	0.990369	2.59343	0.110774	0.296129
thiK	0.347799	5.88638	0.111332	0.297424
yhhS	0.372916	5.69017	0.111563	0.297845
yhiN	-0.455035	7.25038	0.111867	0.29846
yafQ	0.428524	5.20012	0.11205	0.29875
panB	-0.295699	7.0602	0.112639	0.300124
alsB	1.00198	4.14218	0.112861	0.300517
mpl	-0.240052	8.66289	0.112994	0.30059
priA	-0.345414	6.24403	0.113037	0.30059
dnaA	-0.402947	8.43003	0.113279	0.301034
cbtA	0.806563	2.67616	0.113459	0.30116
xdhA	0.72999	3.73396	0.113475	0.30116
cydA	-0.393235	10.0815	0.113644	0.301411
yajQ	-0.281209	8.23016	0.113939	0.301995
yghA	0.869445	2.89246	0.114145	0.302343
arnD	0.872081	2.34355	0.114322	0.302611
prmC	-0.456178	7.03511	0.114569	0.303068
mrdB	-0.469246	7.36045	0.11518	0.304486
yeaO	0.585301	4.00052	0.115838	0.306025
ybfE	-0.551912	4.66348	0.115923	0.306048
pinE	2.47114	0.941492	0.116072	0.306243
recN	0.285476	6.80851	0.116264	0.306548
tesB	-0.399268	5.45302	0.116393	0.30668
aslB	0.577899	4.8504	0.116494	0.30668
mdtJ	0.735489	4.25402	0.116541	0.30668
hypA	0.867273	4.79298	0.116798	0.307154
mhpE	1.38352	1.48594	0.117202	0.308016
osmY	-0.530158	4.11048	0.117439	0.30844
tsaE	0.411981	5.19928	0.117973	0.309617
ilvL	0.647151	5.42499	0.118041	0.309617
ygaZ	-0.246781	7.23684	0.118163	0.309712
entF	0.478791	5.22052	0.118266	0.309712
xseA	0.266015	7.43519	0.118336	0.309712
glgP	0.352191	7.99732	0.118454	0.309712
yfaT	1.58274	1.22722	0.118536	0.309712
yegJ	-1.41559	1.24637	0.118536	0.309712
ycjM	0.798523	2.7411	0.118713	0.309973
ndh	-0.369599	9.77056	0.1189	0.31026
yihX	0.426204	6.1916	0.119021	0.310273
gcvR	0.440902	6.39717	0.119058	0.310273
ftsP	-0.260681	7.59718	0.119744	0.311858
alaC	0.495208	5.5124	0.120194	0.312829
nusA	-0.395215	10.7444	0.120561	0.313583
agaS	0.928477	2.19798	0.12094	0.314232
ybbO	0.356853	5.79225	0.120966	0.314232
sgcC	0.872953	2.97961	0.121076	0.314317
pepB	-0.246288	7.85328	0.121253	0.314573
ssuB	0.730817	3.5193	0.121407	0.314694
mrcA	-0.533591	7.49362	0.121475	0.314694
trxC	-0.410341	4.34753	0.121576	0.314694
lit	-0.593425	3.95249	0.121619	0.314694
yfiN	0.398571	5.97826	0.121689	0.314694
speF	1.09592	2.50522	0.121857	0.314732
asnA	0.345204	6.8643	0.121859	0.314732
mdtC	-0.446666	4.78898	0.122058	0.315044
aphA	0.69074	6.18617	0.122408	0.315745
ygcE	0.897217	2.4188	0.123081	0.31728
menI	0.401907	4.57619	0.123169	0.317302
gltS	-0.373834	5.77534	0.12344	0.317799
tag	0.475524	4.68299	0.123597	0.318
parE	-0.343842	8.70697	0.123978	0.318577
rimM	-0.28311	12.3528	0.124019	0.318577
sfsA	0.411081	6.54203	0.124057	0.318577
tauD	0.471516	4.20238	0.124192	0.318654
frwD	1.17749	2.17611	0.124245	0.318654
hdeB	-0.851676	3.21072	0.125027	0.320266
cmtB	2.12406	0.956128	0.125032	0.320266
lsrK	0.678835	3.21177	0.125136	0.320329
oppC	-0.404084	6.5922	0.125497	0.32105
rspA	1.09494	2.15126	0.126306	0.322916
tktA	-0.217565	10.2609	0.126815	0.324012
lldR	0.896589	3.81408	0.127168	0.324709
speC	-0.442602	5.51116	0.127295	0.324828
hokE	2.12511	0.652103	0.127941	0.326269
kefB	0.502681	5.09211	0.128879	0.32809
ptrA	0.278182	7.14067	0.128917	0.32809
yecC	0.353913	5.00464	0.128953	0.32809
higB	-0.678054	3.96705	0.128979	0.32809
yphH	0.422232	4.18982	0.129505	0.32922
dsbE	-0.543623	3.97253	0.12996	0.329921
sodC	0.469421	4.44476	0.130051	0.329921
tar	0.35207	7.13203	0.130072	0.329921
wcaE	4.18848	0.35187	0.130107	0.329921
cpxA	0.230666	7.84587	0.130672	0.331146
mtr	0.388096	4.72689	0.131237	0.332305
yjjG	-0.447912	6.50439	0.131294	0.332305
pfkA	0.518239	9.74821	0.131517	0.332661
yhcA	-2.48065	1.33259	0.132079	0.333754
maeB	0.398753	7.09981	0.132114	0.333754
uspC	0.900624	3.00613	0.132407	0.334284
fecA	-0.514466	10.1405	0.132696	0.334691
yggE	-0.397188	6.1188	0.132734	0.334691
kbaZ	0.950326	2.60804	0.132906	0.33479
holC	-0.280303	6.54496	0.132939	0.33479
cyoC	-0.314497	9.20431	0.133196	0.33523
ygdH	0.48391	7.82285	0.133447	0.335653
ygbA	1.03909	2.221	0.133658	0.335975
pgk	0.271816	10.8096	0.134867	0.338801
yadI	0.44872	4.51534	0.134971	0.338853
yedR	-0.96374	2.74556	0.135554	0.340105
ruvA	0.346126	6.02955	0.13579	0.340485
yigG	1.17825	1.79628	0.1361	0.341052
trpB	0.539345	5.17375	0.137002	0.342921
pgpB	0.33249	5.05461	0.137016	0.342921
rpsK	-0.276496	12.9453	0.137205	0.343183
rssA	0.324464	6.68432	0.137344	0.343219
uspB	0.573648	3.73621	0.137389	0.343219
deoC	0.547641	7.34718	0.13811	0.344805
rpmF	-0.29079	10.3415	0.13825	0.344942
yqjD	-0.338234	5.62519	0.138378	0.345
ycaI	0.431201	4.54198	0.138444	0.345
yajR	-0.395152	5.68735	0.138601	0.345028
murI	-0.310747	6.97925	0.138626	0.345028
nhaR	0.327516	6.43031	0.138976	0.345686
hyaD	-0.977396	1.42041	0.139156	0.345923
rpe	-0.246793	7.21226	0.139409	0.346313
creD	0.504417	4.17319	0.139485	0.346313
torT	0.62023	3.62393	0.140051	0.347505
mutT	-0.37937	5.04188	0.140205	0.347673
yihV	0.864683	2.59927	0.140359	0.347773
ydfG	-0.357679	6.8426	0.140417	0.347773
ydcJ	1.16894	2.03418	0.140742	0.348365
uup	-0.358279	8.7234	0.140944	0.348652
rluF	-0.303913	6.22289	0.14147	0.349737
rrrD	0.44925	4.56914	0.142139	0.350981
recG	-0.409801	8.02135	0.142146	0.350981
yqjF	1.03853	2.58191	0.142386	0.351324
nuoN	-0.303424	7.9443	0.142469	0.351324
rcnB	-0.293292	5.54059	0.142546	0.351324
ybeL	0.573268	4.92976	0.142876	0.351644
ung	0.320304	6.74332	0.143045	0.351644
cbeA	3.8848	1.00928	0.143098	0.351644
betB	-0.464197	5.84063	0.14312	0.351644
fryA	0.624799	3.19813	0.143158	0.351644
folK	-0.613876	6.27945	0.143382	0.351644
mdtB	-0.416626	5.3388	0.143479	0.351644
waaG	-0.307003	7.28469	0.143535	0.351644
ssuC	-1.63927	0.821456	0.143538	0.351644
yffQ	-1.30063	1.19262	0.143546	0.351644
yfcQ	-1.60131	1.47989	0.143702	0.351812
yhaK	0.652265	3.01517	0.144064	0.352486
araG	0.68381	3.24226	0.144211	0.352633
fimA	-0.260257	7.88029	0.14436	0.352783
hyi	2.1306	0.542948	0.144836	0.353731
sohB	-0.295651	7.05454	0.145179	0.354357
ybhN	1.75218	1.61989	0.146055	0.356279
yfiM	0.420769	6.31217	0.146175	0.356358
tyrR	0.228877	7.86146	0.146692	0.357401
yjjJ	0.292825	6.48729	0.1475	0.359155
phoU	-0.384405	5.78325	0.147681	0.359377
xylG	-0.582768	3.34765	0.147905	0.359548
cusC	-1.40496	1.56843	0.147929	0.359548
murR	0.54011	4.15835	0.148507	0.360737
chbF	0.969506	2.57548	0.148832	0.361308
flk	-0.352665	6.4561	0.14895	0.361378
dapB	-0.301856	6.60073	0.149312	0.36204
ispF	-0.333117	6.76661	0.149443	0.362139
dnaT	-0.381748	4.89554	0.149676	0.362487
cpsG	-0.735308	1.79647	0.149767	0.362489
bcp	-0.27546	7.73595	0.149992	0.362818
chbC	0.510445	3.92644	0.150174	0.36304
aroB	-0.3318	9.24544	0.150663	0.363744
idi	0.363194	4.7758	0.150668	0.363744
yddA	0.639126	4.78233	0.150735	0.363744
ycgM	-0.349336	5.31652	0.151361	0.364792
yjcO	0.4475	4.15026	0.151521	0.364792
paoD	0.871669	2.50297	0.151568	0.364792
nudE	-0.32323	6.17979	0.151578	0.364792
ymgF	-0.674492	2.79398	0.15162	0.364792
appY	-0.545508	3.58836	0.151751	0.364888
yjjZ	0.573784	5.94584	0.152126	0.365572
ompT	-0.271065	10.4274	0.152785	0.366939
gmk	-0.221774	8.63973	0.152914	0.367029
mlaB	-0.251969	6.91836	0.153258	0.36725
croE	2.13269	0.657886	0.153264	0.36725
aas	0.282987	6.73483	0.153278	0.36725
ftsH	-0.23258	10.7638	0.153404	0.367333
hflD	-0.417768	7.18491	0.153842	0.367978
ynhF	-4.272	0.975429	0.153855	0.367978
ampC	0.351162	5.30082	0.153955	0.367999
ybaT	0.615386	2.83234	0.154553	0.36921
yecJ	-0.53279	4.05665	0.155018	0.370103
yagN	-0.410217	5.1723	0.155251	0.37044
ybiW	0.816961	3.91524	0.15552	0.370776
fliO	0.508526	6.50318	0.155576	0.370776
btuD	0.35954	4.69096	0.156234	0.372125
secF	-0.288581	9.22912	0.156659	0.372767
iaaA	0.624561	5.26226	0.156688	0.372767
flhC	0.342362	6.80113	0.156987	0.37326
wecE	-0.245851	7.33401	0.157315	0.373819
pgm	-0.226449	9.29537	0.157601	0.37428
ispA	-0.245363	7.6679	0.157724	0.374339
ytfP	0.279409	6.82072	0.157811	0.374339
yhiI	0.401403	5.85897	0.158811	0.376279
hokD	-0.416749	4.19459	0.158854	0.376279
yidE	0.394303	6.15337	0.158909	0.376279
flgM	0.298732	6.06714	0.159249	0.376674
ydcD	0.764374	3.48438	0.159262	0.376674
moaC	-0.309699	5.88035	0.159493	0.377
ycbK	0.282499	7.10402	0.159733	0.377347
ycgJ	-0.310275	5.00286	0.159864	0.377437
ubiI	0.255485	6.90489	0.160886	0.379628
macB	0.363781	5.22613	0.161182	0.380104
rodZ	0.197091	8.29002	0.161471	0.380562
livF	-0.536786	3.73673	0.161592	0.380627
yfeH	-0.287205	5.83849	0.161955	0.381067
trmA	-0.279817	7.74744	0.161967	0.381067
fecC	-0.325018	7.17965	0.162645	0.382439
ydiH	0.783403	2.20988	0.162925	0.382874
rtcA	0.465338	4.6597	0.164647	0.386695
yhbE	-0.456961	8.40274	0.164835	0.386724
ybdH	0.433451	4.14359	0.164851	0.386724
lacZ	0.658011	3.99444	0.165116	0.387122
ecnA	-0.4062	5.427	0.165389	0.387537
eutC	-0.401408	4.23463	0.165796	0.38813
lspA	-0.272416	7.04441	0.165834	0.38813
rsxC	-0.504886	7.72822	0.165936	0.388143
ypdA	0.265023	6.14225	0.166355	0.3889
fhuE	0.447789	4.30395	0.166941	0.390043
solA	-0.2982	6.0644	0.16708	0.390142
yidJ	0.751744	2.92939	0.16727	0.39036
yiiQ	-0.474814	4.89607	0.167509	0.390694
hokB	1.08656	1.76193	0.168098	0.391757
tmcA	0.271791	6.55893	0.168209	0.391757
thiM	0.432968	4.77136	0.16826	0.391757
tusD	0.267836	6.3366	0.168353	0.391757
rspB	-0.897003	1.70139	0.168773	0.392248
oxyR	0.295345	7.44276	0.168788	0.392248
hcaE	0.60299	3.61682	0.168855	0.392248
mngR	0.377353	4.73266	0.169394	0.393274
yjcB	-0.573026	4.63501	0.169569	0.393441
rsmD	0.300706	5.77632	0.16966	0.393441
wzyE	-0.340786	6.28576	0.169887	0.39374
cbrC	0.456625	3.72791	0.170087	0.393979
nfi	-0.259265	6.08527	0.170579	0.394891
smtA	-0.22404	7.36142	0.170754	0.395001
rpoC	-0.203634	13.3257	0.170822	0.395001
yfeD	0.383332	5.59802	0.170932	0.395031
ldrA	-0.715646	2.48743	0.17119	0.3954
mdtE	0.791338	2.51011	0.172132	0.397349
etk	-0.32528	4.9337	0.172333	0.397585
yoaG	1.32485	1.72621	0.172693	0.398055
lolA	0.224967	7.21943	0.172733	0.398055
yedJ	-0.442963	4.97069	0.173179	0.398855
rpoA	-0.238912	14.2119	0.173286	0.398873
kdpB	-0.466599	3.73832	0.173409	0.398929
gltF	-0.389638	4.02498	0.173606	0.399156
map	-0.226026	8.8313	0.173968	0.399754
murE	-0.219607	8.55586	0.174064	0.399754
holB	-0.295326	6.46578	0.174355	0.400185
leuE	-0.437907	4.43521	0.17445	0.400185
fbaB	0.803598	2.85042	0.174996	0.401174
cysK	0.420522	6.79065	0.175079	0.401174
gspE	0.71079	3.0157	0.175197	0.401217
ynaJ	-0.417422	5.59579	0.17547	0.401613
cysE	0.213737	7.78331	0.175871	0.402304
yicC	-0.198138	7.96606	0.176163	0.402744
ychQ	-0.414022	5.58327	0.17647	0.403218
xapR	0.533705	3.38075	0.1766	0.403287
yebS	0.279865	5.32445	0.176824	0.40357
yghB	0.284127	6.13985	0.176928	0.40358
ymdB	0.371243	4.09026	0.177228	0.403763
yjaZ	0.380466	5.13528	0.177266	0.403763
paaH	-0.915466	1.73631	0.177308	0.403763
ridA	-0.216009	7.33292	0.177575	0.404133
yiaF	-0.240395	8.23682	0.177671	0.404133
ybhA	-0.319389	5.88136	0.177908	0.404445
ygaH	-0.265833	5.71032	0.178074	0.404595
ybiA	0.504659	4.32029	0.1783	0.404751
ydbH	0.273984	6.0337	0.178343	0.404751
polA	0.243184	9.00022	0.17895	0.405777
holD	-0.357832	6.08848	0.178996	0.405777
degQ	0.323074	5.94794	0.179428	0.406388
aroP	-0.255525	5.72556	0.179466	0.406388
paaI	1.44042	0.909109	0.179736	0.40677
paaF	1.44064	1.12212	0.180186	0.407396
rho	-0.366646	10.4554	0.180214	0.407396
cusF	-1.2667	1.40118	0.180463	0.407731
yhiJ	-0.56455	2.92165	0.180793	0.408248
ecnB	-0.41376	5.05053	0.181733	0.409986
ypdK	-0.844712	1.80529	0.181765	0.409986
yggT	-0.267804	6.6906	0.181961	0.410199
roxA	-0.19441	7.34743	0.182879	0.412038
ebgA	0.616189	5.08328	0.183067	0.412231
hycI	-0.524381	3.7067	0.184119	0.414371
sufS	-0.441347	3.66821	0.184476	0.414936
rsxG	-0.492062	5.72002	0.184576	0.414936
ydiB	1.1592	1.51075	0.184734	0.41506
ybgA	-0.866419	1.8505	0.185084	0.415616
serS	-0.222132	9.45705	0.185771	0.416809
yneE	-0.476631	3.74612	0.185821	0.416809
xylF	-1.38555	1.34371	0.186137	0.417285
fabR	0.20381	7.66687	0.186486	0.417835
agaV	1.46782	1.53232	0.186792	0.418289
frwB	2.30633	1.26476	0.187935	0.420412
gfcB	0.9113	2.62396	0.188058	0.420412
elfA	-1.20712	1.44656	0.188119	0.420412
yggF	-1.01576	1.76727	0.188156	0.420412
glpF	0.490327	8.14336	0.188468	0.420877
ydhT	0.924339	1.89051	0.189361	0.422404
ulaC	0.924313	1.91858	0.189361	0.422404
zntR	0.397745	4.96717	0.19011	0.423843
yqeF	0.561871	4.77307	0.190528	0.424539
yqeA	0.803361	3.13683	0.190771	0.424738
ybbY	1.44592	1.26359	0.190828	0.424738
nfsB	-0.251777	6.75308	0.191422	0.425809
syd	-0.269695	5.57157	0.191519	0.425809
yjbH	0.908094	2.38101	0.19188	0.426376
rssB	0.31976	5.74303	0.191985	0.426376
rsmB	-0.25199	7.90722	0.192458	0.427191
rdgB	-0.267221	6.21575	0.19294	0.428026
fumC	0.554654	4.39486	0.193498	0.42891
clcA	0.285048	6.41051	0.19355	0.42891
ybjC	0.278722	5.48009	0.193858	0.429342
lolB	-0.264366	5.87248	0.193958	0.429342
rhtC	0.35192	4.75626	0.194148	0.429527
alx	-0.306229	5.80038	0.194646	0.430394
rspR	0.282924	6.4567	0.194819	0.430541
pliG	0.388897	3.90635	0.19503	0.430772
yjaA	0.470741	4.47438	0.195744	0.432113
yihT	-1.11741	1.71935	0.196002	0.432271
ykgM	-0.811287	2.0844	0.196131	0.432271
ade	-0.253554	5.78697	0.196232	0.432271
yfbT	0.348257	6.61299	0.19637	0.432271
yacL	0.345237	5.99664	0.196384	0.432271
secA	-0.245864	10.1841	0.196458	0.432271
ybhL	-0.283638	5.99842	0.19666	0.432482
chbG	-0.506114	3.1101	0.197249	0.433409
phnF	-1.38051	1.04809	0.197296	0.433409
yiiS	0.547009	4.22121	0.197502	0.433619
yhaC	-1.1002	1.77728	0.197671	0.433619
modE	0.336488	5.60202	0.197714	0.433619
hemX	0.224881	7.93541	0.198387	0.434858
ygbM	0.646653	2.61554	0.199504	0.437071
garD	0.730535	3.87088	0.199699	0.437261
dnaQ	-0.225885	5.91358	0.199857	0.437371
prfA	-0.267767	8.14036	0.200162	0.437734
mliC	0.69312	2.60925	0.20024	0.437734
bcr	0.292573	7.03009	0.200641	0.438373
acrZ	-0.372572	5.36656	0.200897	0.438695
ymfE	-0.581849	3.76678	0.201211	0.439121
ygbK	0.596782	3.19662	0.201309	0.439121
ynfB	-0.278132	5.2111	0.201489	0.439278
glpG	-0.240813	6.96548	0.202052	0.440266
glgA	-0.243741	5.49823	0.202312	0.440596
xylH	0.847392	2.54085	0.202626	0.441041
metR	-0.576881	2.84992	0.203317	0.442309
wecD	-0.293733	6.76034	0.20343	0.442315
zapB	-0.263642	8.14658	0.203675	0.442611
mnmH	-0.299644	5.24657	0.203937	0.442941
yrdB	0.276878	6.22235	0.204071	0.442993
trmH	-0.33624	7.06879	0.204593	0.443689
hybD	-0.255516	5.63363	0.204611	0.443689
yahK	-0.444683	3.33889	0.204946	0.444179
murB	-0.203926	7.46022	0.205393	0.444893
yeaR	1.17891	2.08716	0.205496	0.444893
nlpE	0.285	5.74548	0.206012	0.445771
ubiD	-0.210922	8.80649	0.206232	0.44592
rimP	-0.373937	8.88651	0.20654	0.44592
hha	0.244428	7.16875	0.20658	0.44592
ykfG	-0.742725	2.86378	0.206626	0.44592
fecB	-0.321543	7.75545	0.206715	0.44592
glpE	-0.350077	5.22239	0.206743	0.44592
yraK	0.320529	4.80669	0.206982	0.446198
tyrP	-0.336189	5.42062	0.207207	0.446198
mmuM	0.461819	4.61073	0.207284	0.446198
ydiP	-0.895032	2.01954	0.207313	0.446198
yigB	0.225715	6.33272	0.207828	0.447068
ycfJ	0.542635	6.19722	0.207983	0.447092
ptrB	0.287699	5.24233	0.20806	0.447092
ypjD	0.279786	5.60199	0.208814	0.448472
ybfA	0.534158	3.46037	0.208998	0.44863
mepH	-0.359694	4.79415	0.209453	0.449367
entB	0.613492	4.29722	0.210095	0.450185
rclC	-0.827437	1.85948	0.210168	0.450185
yccT	0.79492	1.98025	0.210168	0.450185
mlrA	0.699233	2.54982	0.210585	0.45084
yebT	0.25127	6.41547	0.21081	0.451082
cstA	0.496238	5.76611	0.211024	0.451302
betA	-0.458834	5.52056	0.211418	0.451904
mzrA	0.264178	5.73302	0.211628	0.452114
trg	0.465317	5.44709	0.21228	0.453267
yrhB	1.35113	1.40715	0.212925	0.454033
trpR	-0.34146	4.9089	0.212947	0.454033
hcaF	0.88579	1.8884	0.213007	0.454033
ybgO	0.582998	2.95977	0.213166	0.454033
intR	-0.603523	2.79146	0.213235	0.454033
mog	0.218744	6.78304	0.213358	0.454033
hisP	-0.438219	3.86456	0.213425	0.454033
pstS	-0.356383	4.76146	0.2145	0.456079
yqeC	1.20409	3.078	0.216183	0.459418
mlc	0.433477	7.61057	0.216386	0.459606
cdsA	-0.285275	8.18582	0.21657	0.459633
yceI	-0.443118	3.76972	0.216678	0.459633
hupB	-0.21089	9.49216	0.216739	0.459633
yfbO	-1.22012	1.48497	0.217137	0.460234
insF1	1.19295	1.4673	0.217789	0.461375
torR	-0.451115	3.45278	0.218225	0.462057
caiD	-1.37669	1.26397	0.219163	0.4638
galE	0.322826	6.60389	0.21937	0.4638
slyX	-0.313347	4.92148	0.219398	0.4638
yqiB	-0.256757	5.67763	0.219507	0.4638
yebB	0.455585	4.03446	0.219924	0.464437
fryB	1.9116	0.61301	0.220138	0.464498
mobB	0.409368	4.26918	0.220291	0.464498
yffR	-0.628949	2.66708	0.220298	0.464498
nadR	-0.217147	6.99536	0.22064	0.464906
ykgH	1.00282	2.45595	0.220721	0.464906
cyoD	-0.288298	7.94592	0.22138	0.46605
yjhU	0.25154	7.04513	0.221829	0.466724
ypjF	1.4606	1.11709	0.22206	0.466724
betI	-0.489839	4.86174	0.222072	0.466724
yejH	0.286384	5.37737	0.222161	0.466724
coaA	-0.208628	7.32689	0.222291	0.466753
bisC	0.202391	6.64948	0.222684	0.467337
glnQ	-0.31763	5.76597	0.223491	0.468786
ydeA	-0.428066	4.88409	0.223611	0.468794
yedP	0.535205	2.8217	0.223957	0.469276
ssuD	-2.17947	1.29485	0.224233	0.469611
hyfJ	1.38619	1.41004	0.224377	0.469624
yphB	-0.521379	2.78749	0.224504	0.469624
garP	-1.42411	1.55607	0.224604	0.469624
dnaX	-0.216906	8.71624	0.224704	0.469624
yjdO	0.564552	4.06697	0.225164	0.470343
sapB	-0.28666	5.50951	0.225471	0.470741
lptB	-0.199521	7.58692	0.225641	0.470853
btuB	-0.195474	8.46103	0.226079	0.471177
mgtL	-0.37323	4.6891	0.226169	0.471177
appA	0.681679	2.96873	0.226519	0.471177
yqjA	0.249152	6.34407	0.226557	0.471177
yegT	0.783982	2.57693	0.226558	0.471177
hyaB	1.06618	1.98875	0.226625	0.471177
yegP	0.760151	2.14268	0.226705	0.471177
yceG	-0.234999	6.16247	0.226729	0.471177
hscC	0.532146	3.91325	0.227061	0.471486
yeiH	-0.296658	4.70409	0.227111	0.471486
ydhZ	-0.462401	3.01566	0.227586	0.472086
srlQ	0.395491	5.89131	0.227634	0.472086
pagP	-0.666647	3.17388	0.228165	0.472491
ccmC	0.387246	4.79273	0.228248	0.472491
ykfA	0.443261	3.793	0.228266	0.472491
yqiJ	0.758983	2.53258	0.228297	0.472491
yehS	-0.244322	6.63682	0.228611	0.4729
gtrA	-0.272349	6.62859	0.228746	0.472936
ybbP	0.309756	4.69541	0.229501	0.474255
ybgE	-0.26635	6.97836	0.229673	0.474368
yfcV	1.91535	1.31447	0.229852	0.474495
fixC	0.896032	1.40429	0.230042	0.474646
yncG	1.91491	1.16332	0.230192	0.474712
relB	-0.454295	3.57823	0.230515	0.475136
ribB	-0.207354	8.44114	0.231048	0.475992
flhE	0.324673	5.05473	0.23163	0.476598
moeB	0.248257	6.5637	0.231651	0.476598
yfdK	0.720053	1.90649	0.231744	0.476598
chiP	0.478852	4.85433	0.231976	0.476598
nrdE	-0.387987	4.70859	0.232185	0.476598
yeaL	0.520427	3.64376	0.232214	0.476598
yfeS	0.338596	4.21899	0.232306	0.476598
rhaM	1.91594	1.04389	0.232361	0.476598
murJ	-0.322998	6.16097	0.232622	0.476598
yjjY	0.376271	5.51708	0.232632	0.476598
gabP	1.19535	1.48164	0.232709	0.476598
bcsA	-0.385338	4.48142	0.232757	0.476598
ybhQ	0.390394	5.04255	0.233094	0.477047
selA	0.31019	7.38233	0.233724	0.478094
yeaJ	-0.30944	4.8951	0.233879	0.478169
recX	0.459633	4.18606	0.234301	0.478735
prpC	-1.21997	1.20158	0.234537	0.478735
yfeZ	0.336617	4.28414	0.234717	0.478735
yffL	0.510242	3.55006	0.234728	0.478735
yhfS	0.587599	3.02663	0.234748	0.478735
idnO	0.921767	2.37925	0.235083	0.479124
ruvB	-0.224716	6.32522	0.235176	0.479124
copA	0.281607	5.98845	0.235322	0.47918
holE	-0.519989	3.80242	0.235892	0.480099
hofC	0.438153	3.76617	0.236917	0.481941
ybaA	0.582484	4.70059	0.238181	0.48427
stfQ	1.10615	1.58679	0.238577	0.484831
yniA	0.408684	5.35931	0.238771	0.484927
hisM	0.56451	3.28892	0.238864	0.484927
yiaC	0.484533	4.21434	0.239554	0.485778
narX	0.224015	7.02646	0.239639	0.485778
cysJ	-0.506377	3.67433	0.239755	0.485778
dnaB	-0.176188	8.62212	0.239764	0.485778
hycD	1.07345	1.02403	0.240264	0.486547
rna	0.23144	6.45184	0.240648	0.486987
yciQ	0.326698	5.3138	0.240722	0.486987
ispH	-0.238259	7.76582	0.241263	0.487751
[truncated: 2,043 more rows]

## Sheet: fusA-rpoD
genes	logFC	logCPM	PValue	FDR
fliC	-4.92479	11.2255	4.86482e-135	1.96636e-131
flgK	-5.11692	8.47123	8.76412e-105	1.77123e-101
tsr	-4.49045	8.66467	1.49166e-98	2.00976e-95
flgL	-4.46367	7.83295	1.308e-76	1.32174e-73
cheA	-4.09174	7.65456	1.51702e-70	1.22636e-67
flgG	-4.10356	8.75836	9.15621e-64	6.16823e-61
fliD	-4.25188	7.51579	3.2715e-56	1.88906e-53
tap	-5.16237	6.75835	8.66659e-55	4.3788e-52
flgH	-3.88356	7.50486	2.03357e-51	9.133e-49
tar	-4.96474	7.13203	1.16171e-47	4.69564e-45
flgI	-3.75757	7.76038	1.23064e-46	4.52203e-44
cheY	-4.51425	6.05343	2.16037e-46	7.14913e-44
yhjH	-4.98099	5.98234	2.29932e-46	7.14913e-44
cheW	-4.57713	6.15387	1.3028e-45	3.76138e-43
flgD	-3.29011	9.14629	1.08891e-41	2.93425e-39
cheZ	-4.48218	6.08619	2.53632e-40	6.40737e-38
fliS	-4.32996	5.82937	3.15625e-37	7.50444e-35
fliT	-5.09893	5.44221	1.9281e-36	4.32967e-34
motA	-2.98425	6.94795	5.62791e-36	1.19726e-33
cheR	-5.2024	5.43497	5.987e-36	1.20997e-33
fliK	-3.46489	6.73754	6.43565e-36	1.23871e-33
flgJ	-4.2106	7.03082	1.20315e-33	2.21051e-31
fliH	-3.24695	7.66707	1.31492e-31	2.31083e-29
fliE	-3.57123	6.527	2.24485e-31	3.7807e-29
flgF	-4.10941	8.74322	1.85142e-30	2.99338e-28
flhB	-2.89711	6.68081	5.17115e-30	8.03916e-28
fliJ	-3.50905	5.93016	1.84276e-29	2.75868e-27
flgC	-3.33657	8.51042	3.47172e-29	5.01167e-27
flgE	-3.41813	9.99322	2.37747e-28	3.31371e-26
fliI	-3.64064	7.66167	9.25334e-27	1.24673e-24
thrB	-1.9337	7.19036	1.67966e-24	2.19006e-22
flgA	-2.66456	7.85359	2.13568e-24	2.69763e-22
thrA	-1.93049	8.42609	4.71224e-23	5.77178e-21
cheB	-4.07195	5.44699	6.86628e-23	8.1628e-21
flgN	-2.34646	7.11767	8.52818e-23	9.84883e-21
nanA	2.79145	6.15815	9.7257e-23	1.09198e-20
fliL	-2.5531	8.0146	1.57716e-22	1.72294e-20
fliY	-2.02809	6.96876	1.78295e-22	1.89649e-20
flgM	-2.56405	6.06714	2.12593e-22	2.20334e-20
fimA	-1.85996	7.88029	2.19893e-22	2.22202e-20
fliZ	-2.61315	7.34103	8.61923e-21	8.4973e-19
fliG	-3.05384	8.38423	3.71644e-20	3.57663e-18
flhA	-3.485	7.56832	5.27881e-20	4.96208e-18
nanT	3.36961	5.03643	1.17067e-19	1.07542e-17
thrC	-1.52712	7.74879	1.20811e-19	1.08515e-17
motB	-3.61462	6.46765	2.59161e-18	2.27724e-16
flhE	-3.12561	5.05473	1.30654e-17	1.12362e-15
fliA	-3.32847	8.50595	2.40363e-17	2.02406e-15
flgB	-2.84728	8.63284	1.26153e-16	1.04063e-14
flxA	-4.21525	5.64909	1.13699e-15	9.1914e-14
fliN	-3.11025	7.21117	1.25403e-15	9.93883e-14
fliF	-2.84755	8.80873	3.78335e-15	2.94083e-13
fliO	-3.13639	6.50318	2.5241e-14	1.92498e-12
yjjL	-1.78622	6.21195	4.79054e-14	3.58581e-12
fliP	-3.47298	6.67541	1.39344e-13	1.02405e-11
ymdA	-2.83629	4.19594	1.93747e-13	1.39844e-11
stpA	-2.38626	5.7116	4.76764e-13	3.38084e-11
cspC	-1.3936	9.34163	6.18942e-13	4.31339e-11
flu	1.47939	8.69491	1.70481e-12	1.16794e-10
cydX	-1.57307	7.06042	3.28675e-12	2.21418e-10
yecR	-2.5652	4.9333	7.67065e-12	5.08275e-10
fliM	-2.49623	8.76426	2.15071e-11	1.40212e-09
yhjG	-2.81987	5.82003	5.00445e-10	3.21079e-08
yihN	2.62236	4.87198	9.92365e-10	6.26741e-08
yodB	2.56083	4.48063	1.10635e-09	6.87978e-08
lpp	-1.09986	12.5897	1.64517e-09	1.00754e-07
fliQ	-2.79978	5.30309	4.057e-09	2.44752e-07
ptsH	-1.03229	10.0001	5.29603e-09	3.14802e-07
yecT	-1.78921	4.97797	7.92059e-09	4.63986e-07
nuoN	-1.19607	7.9443	1.58694e-08	9.16347e-07
fliR	-2.6812	5.72853	1.64348e-08	9.35628e-07
pal	-0.917184	9.44395	1.68913e-08	9.48259e-07
tolB	-0.861612	8.97785	1.87538e-08	1.03839e-06
amyA	-1.20673	5.92648	5.0642e-08	2.76615e-06
lpd	-0.818658	12.187	5.71683e-08	3.08099e-06
cspE	-1.03233	11.3479	5.79461e-08	3.08182e-06
aceF	-0.929754	12.9926	9.96576e-08	5.23138e-06
aer	-1.62191	5.08525	1.7223e-07	8.92504e-06
rpmH	-1.11352	9.2596	1.80807e-07	9.25089e-06
ldtE	1.40032	5.21886	2.21839e-07	1.12084e-05
csgC	-3.04241	2.79996	2.5876e-07	1.29124e-05
tatE	-1.21263	5.71216	3.53529e-07	1.74264e-05
tpx	-0.98675	8.52641	3.97276e-07	1.93468e-05
ymdB	-1.6849	4.09026	4.09065e-07	1.96838e-05
pfo	-0.94404	8.00345	4.57797e-07	2.17696e-05
yagF	1.80532	5.25889	4.74847e-07	2.23178e-05
aslB	1.76611	4.8504	5.40619e-07	2.5117e-05
modA	-1.17561	5.95748	6.90578e-07	3.17195e-05
tufB	-0.784188	11.7606	7.16824e-07	3.25551e-05
fbaA	-0.810623	10.6003	1.02483e-06	4.6026e-05
ompA	-0.738055	13.3194	1.46974e-06	6.52823e-05
mtlA	1.13684	7.45403	1.54313e-06	6.7797e-05
yeeR	1.42101	5.23328	2.10128e-06	9.13268e-05
menB	-0.757235	7.53501	2.69329e-06	0.000115812
yjcZ	-2.39053	5.13042	2.79207e-06	0.000118795
wbbH	-0.86233	8.59167	2.94918e-06	0.000124173
rnr	0.982478	9.53644	3.05193e-06	0.000127174
glnB	-0.845096	5.81387	4.26382e-06	0.000175861
proX	-0.862953	7.74638	5.3067e-06	0.000216663
aroA	-0.822841	6.90651	5.54292e-06	0.000224045
thrL	-2.22399	2.95129	6.01563e-06	0.000240744
upp	-0.910532	7.80753	6.31044e-06	0.000250067
proW	-1.11813	7.02897	7.05963e-06	0.000277039
ompC	-0.771101	13.1637	8.38437e-06	0.000325747
hupB	-0.765916	9.49216	8.4985e-06	0.000325747
glf	-0.871379	9.50181	8.54259e-06	0.000325747
menC	-0.782837	7.15898	9.94801e-06	0.000375793
ilvM	1.65953	4.61673	1.09624e-05	0.000410277
ydhS	1.5821	4.17257	1.21784e-05	0.000451608
chiP	1.54158	4.85433	1.302e-05	0.000478426
asnA	0.954332	6.8643	1.33021e-05	0.000484388
eptC	-0.837737	6.72389	1.36944e-05	0.000494222
gnd	-0.701511	10.261	1.39401e-05	0.000498635
iclR	0.819159	7.47639	1.54591e-05	0.00054812
glyA	-0.682072	8.12072	1.56342e-05	0.000549508
pta	-0.719453	10.6416	1.62891e-05	0.000567593
gltD	-0.845065	6.07236	1.72856e-05	0.000597167
cydA	-1.07093	10.0815	1.978e-05	0.00067755
yghJ	-1.02801	9.13013	2.11651e-05	0.000718901
nanK	2.30647	4.00881	2.30011e-05	0.000774753
aceE	-0.766621	13.8182	2.67714e-05	0.000894296
cytR	1.06671	7.91185	2.71487e-05	0.000899467
ftnA	-0.997169	7.15844	2.91711e-05	0.000958614
kdpA	-1.34042	3.48335	2.97944e-05	0.000971201
ldhA	-0.850737	6.4063	3.21425e-05	0.00103727
fau	1.09099	6.26658	3.25772e-05	0.00103727
ompT	-0.792682	10.4274	3.2591e-05	0.00103727
ilvD	0.825066	6.91033	3.32409e-05	0.00104969
ydgH	-0.70083	7.0543	3.69217e-05	0.00115688
wbbI	-0.831963	8.77908	4.1393e-05	0.001287
fecC	0.929552	7.17965	4.53684e-05	0.00139984
nsrR	1.08697	7.93454	4.67954e-05	0.00143293
pntB	-0.647987	7.61383	4.73378e-05	0.00143864
yifB	1.03016	5.26367	4.86202e-05	0.00146659
hisD	-0.952503	5.66054	4.96645e-05	0.00148699
ihfA	-0.656221	8.66743	5.05711e-05	0.001503
hemB	-0.744178	7.49286	5.2426e-05	0.00154676
guaC	-0.766228	6.71944	5.43776e-05	0.00159271
rcnR	1.99597	3.29854	5.60015e-05	0.00162214
pstB	-0.962551	5.60551	5.6185e-05	0.00162214
wbbJ	-0.801002	7.46695	5.70458e-05	0.00163531
racR	-0.807392	6.16026	5.9412e-05	0.00168134
yafP	1.47544	3.46224	5.94834e-05	0.00168134
nuoM	-0.785592	8.07526	6.13507e-05	0.00172208
ompF	-0.695664	11.5277	6.19318e-05	0.0017264
cydB	-0.934244	9.72042	6.69653e-05	0.00185056
nanE	2.17371	4.04697	6.73013e-05	0.00185056
nuoL	-0.749565	8.60578	6.93126e-05	0.00189298
dppA	0.98182	6.52914	7.36592e-05	0.00199819
crr	-0.738286	10.2628	7.60694e-05	0.00204641
queG	0.722598	6.87252	7.64493e-05	0.00204641
ptsI	-0.692591	12.1159	7.84776e-05	0.00208063
gltB	-0.720634	7.64388	7.87573e-05	0.00208063
accD	-0.696988	9.05338	8.14304e-05	0.00213728
yifE	-0.78352	7.53325	8.49605e-05	0.00221555
evgA	-0.999919	6.0821	8.70815e-05	0.0022563
yehR	1.26912	4.43293	9.41263e-05	0.0024233
nuoI	-0.707864	7.28375	9.52525e-05	0.00243678
pstC	-1.05331	4.27709	0.000108406	0.00275583
yfgD	-0.844185	6.25861	0.000121044	0.00305788
wbbK	-0.739366	8.29908	0.000142607	0.00358022
yhgE	0.784791	5.45957	0.000149575	0.003732
ygiB	0.626232	7.51314	0.00015605	0.00386965
yagE	1.5252	4.73382	0.000166332	0.00409654
yejL	-0.676112	5.94153	0.00016791	0.00409654
yqfA	0.821834	6.02244	0.00016824	0.00409654
ilvB	1.30062	6.93467	0.00017043	0.00412503
yhcN	-0.905953	6.11595	0.000177176	0.00426277
dinD	1.10073	5.15202	0.000184849	0.00442105
fecB	0.938078	7.75545	0.000195402	0.0046453
metQ	-0.709442	7.25569	0.000196523	0.0046453
yobF	-1.38855	6.56949	0.000200941	0.00472211
erpA	-0.743676	6.39286	0.000217129	0.00507303
hisA	-0.954805	4.53325	0.000224134	0.0052066
tehB	-0.936102	4.76801	0.000226235	0.00522539
rpsP	-0.70547	10.7332	0.000231757	0.00532251
ynbE	-1.34732	3.57196	0.000234048	0.00534476
ybeY	-0.82883	6.13077	0.000240313	0.00545006
cpxP	1.19644	7.12713	0.000241852	0.00545006
holD	0.93107	6.08848	0.000242704	0.00545006
treA	1.77877	3.89487	0.000245281	0.00547748
yhcH	1.70897	4.17945	0.000246719	0.00547934
tyrS	-0.544023	8.94483	0.000249318	0.00550679
wzzB	-0.709711	8.60234	0.000254685	0.00559476
rrrQ	6.02203	2.34306	0.00026172	0.00571822
ebgA	1.6298	5.08328	0.000265008	0.00575893
sucB	-0.864374	7.86508	0.000268181	0.00579672
ybcI	1.12316	4.30687	0.000277486	0.00596596
rpiB	1.67512	3.92206	0.000285518	0.00608719
yfgM	-0.703432	7.79922	0.000286137	0.00608719
ade	0.643732	5.78697	0.000294651	0.0062355
luxS	-0.637917	6.9551	0.000300278	0.00632148
pykF	-0.587221	10.1592	0.000304571	0.00637862
acrZ	-1.07925	5.36656	0.000330107	0.00687779
fecE	0.807179	6.94657	0.000348964	0.0072334
yliF	-0.814507	4.85037	0.000354736	0.00731552
cydC	-0.561241	7.11538	0.000357057	0.00732601
ydjN	-1.01865	5.68408	0.00036216	0.00738617
mscS	-0.883593	6.96579	0.000363644	0.00738617
ybfA	-2.04112	3.46037	0.000372688	0.00753203
uraA	-1.05401	6.46231	0.000375161	0.00754429
fimI	-1.29704	4.67151	0.000383161	0.00766701
yfhR	1.43228	4.14134	0.0003892	0.00774949
gpmA	-0.624214	8.88054	0.000398048	0.00788682
ybgF	-0.530748	8.84753	0.000402167	0.00791268
purA	-0.751252	9.59059	0.000403506	0.00791268
murP	1.19396	5.54152	0.000405226	0.00791268
ilvX	2.11883	2.82965	0.000430313	0.00836214
pntA	-0.644585	7.87701	0.000459562	0.00888779
ycjF	-1.00583	4.76216	0.000469163	0.00903027
hisH	-1.06705	4.418	0.000477937	0.00915556
menE	-0.635663	7.15937	0.000491718	0.00937512
icd	-0.704986	8.8525	0.000502673	0.00953899
sucC	-0.892467	7.30721	0.000508612	0.0096066
yfdF	1.54435	4.00358	0.000526236	0.00989324
gapA	-0.748133	12.3163	0.00055605	0.0104053
eno	-0.53794	11.5561	0.000560149	0.0104337
rpsL	-0.588034	11.7214	0.000570497	0.0105778
glmS	-0.63929	9.8983	0.000574357	0.0106007
uidA	2.39955	3.01688	0.000586525	0.0107484
dinG	0.626047	7.28705	0.00058768	0.0107484
clpB	-0.605978	8.94695	0.000603797	0.0109445
metN	-1.12879	5.77534	0.000603814	0.0109445
rpmJ	-0.518896	11.2768	0.000615034	0.0109577
ibaG	-0.796578	6.24752	0.000616459	0.0109577
dsbB	-0.626512	5.95706	0.000617199	0.0109577
ybjX	-0.625247	7.84825	0.000617705	0.0109577
nrdB	-0.663378	7.98538	0.000618097	0.0109577
artI	-0.879131	5.86459	0.000629452	0.0110748
rimK	-0.668873	6.67674	0.000630185	0.0110748
fdnI	-1.15165	6.39199	0.00064379	0.0112649
nhaB	-0.719811	6.82587	0.000666912	0.0116192
allR	-0.867372	6.15666	0.000672498	0.0116663
glgA	-0.679837	5.49823	0.000685645	0.0118435
bssS	0.79062	6.32862	0.000692121	0.0119045
ompX	-0.57074	11.2396	0.000700885	0.0120041
leuB	1.15884	5.74572	0.000712286	0.0121232
ychE	0.773847	5.23077	0.000713833	0.0121232
speD	-0.533294	8.57586	0.000746269	0.0125848
nfsB	-0.650336	6.75308	0.000749338	0.0125848
asnS	-0.693494	9.56158	0.000753115	0.0125848
rbsC	1.12805	9.27684	0.000755098	0.0125848
ilvC	1.08557	7.11817	0.000756581	0.0125848
pdxY	-0.577527	6.71039	0.000782901	0.0129692
hokD	-1.04491	4.19459	0.000805761	0.0132934
yfcD	-0.557663	6.21021	0.000817664	0.0134312
nuoJ	-0.680415	7.32571	0.000820761	0.0134312
treC	-1.38948	6.87358	0.000833299	0.0135814
dinJ	-1.29742	3.95996	0.000846863	0.0137471
infC	-0.564114	11.687	0.000851826	0.0137723
yahM	1.54524	3.98075	0.00089435	0.0144022
higB	1.14464	3.96705	0.00100725	0.0161492
adiA	1.00828	4.80209	0.00101083	0.0161492
putP	-0.691252	6.74199	0.00102385	0.016293
sstT	0.723933	7.1106	0.00103117	0.016345
eco	-0.683544	5.99921	0.00105373	0.0166374
yeiQ	0.939675	5.7605	0.00106914	0.016772
rcsA	-1.25897	4.35785	0.00107055	0.016772
rimM	-0.603378	12.3528	0.00108132	0.0168752
phoU	-0.889569	5.78325	0.00109955	0.0170938
entC	1.69807	5.04952	0.00116246	0.0180025
pheL	-3.2799	1.56545	0.00117864	0.0181835
ghrA	-0.934979	4.81383	0.00120113	0.0184334
dsbA	-0.596746	7.71215	0.00120501	0.0184334
arpA	1.25365	4.45505	0.00121035	0.0184334
rpmG	-0.665138	10.4847	0.00121309	0.0184334
mglA	2.30676	3.89577	0.00125755	0.0190376
ycgR	-1.1047	4.50041	0.00126918	0.0191224
xylR	0.734835	5.22361	0.00127262	0.0191224
ybcK	1.57162	2.59343	0.00129167	0.0193367
pspA	-0.643785	5.55045	0.00130838	0.0195147
ybaA	1.55251	4.70059	0.00132029	0.01962
hisB	-0.863981	5.65994	0.00133358	0.0197449
yihM	1.87613	6.7108	0.00137392	0.0202678
ynaE	2.14287	3.04069	0.00142101	0.0208863
waaA	0.642213	7.28961	0.00146647	0.0214764
rbsB	0.995366	9.80049	0.00150754	0.0219769
yiiX	0.841853	5.61835	0.00151152	0.0219769
ecnA	0.855514	5.427	0.00157371	0.022799
glpK	1.08025	9.74179	0.00158309	0.022853
yliE	-1.20237	4.92595	0.00158912	0.0228584
gspO	1.06746	3.63659	0.0016074	0.0230394
yagU	-0.985159	4.61833	0.00161736	0.0231003
ykgF	1.98318	6.63087	0.0016598	0.0235756
abrB	-1.0052	5.45092	0.00166231	0.0235756
skp	-0.495846	8.80389	0.00166873	0.0235839
rplO	-0.478941	13.1758	0.00171537	0.0241586
fimC	-1.50346	4.13698	0.00172903	0.0242665
hinT	-0.665835	6.44545	0.0017468	0.024431
metK	-0.814861	8.08603	0.00180445	0.0251502
yjbE	-2.89798	1.28562	0.00183404	0.0254749
fhuC	0.849733	6.32654	0.00184408	0.0255266
grcA	-1.07569	9.53917	0.00188005	0.0259356
treB	-1.27329	7.1062	0.00190238	0.0261545
scpC	1.21787	3.32767	0.00200645	0.0274327
yfcL	-0.697873	5.85363	0.00201529	0.0274327
maa	0.740407	6.48905	0.00201571	0.0274327
kptA	1.22778	3.54989	0.00205988	0.0279397
mioC	0.574137	7.62299	0.00207323	0.0280268
dusA	0.67591	7.21988	0.00209465	0.0282219
fhuD	0.891053	6.27309	0.0021066	0.0282887
fimG	-1.69033	2.5626	0.00211697	0.0283287
malT	0.984479	9.94463	0.0021236	0.0283287
rplN	-0.554755	12.3727	0.00216814	0.0288277
pgk	-0.55855	10.8096	0.00221868	0.0293732
entE	1.1655	5.28144	0.00222509	0.0293732
guaB	-0.805361	8.62758	0.00223097	0.0293732
ubiB	0.461348	8.44617	0.00234685	0.0307986
yjiY	-1.52792	9.1303	0.00237831	0.0311105
acs	1.47432	3.18718	0.00244913	0.0318883
folX	-0.611269	6.47716	0.00245355	0.0318883
lldD	1.38732	3.90041	0.00246502	0.031924
yncJ	1.4228	2.69199	0.00247209	0.031924
ilvE	0.595617	6.60039	0.0025118	0.0323334
rspB	-2.30979	1.70139	0.0025827	0.0331405
artM	-0.697607	5.3311	0.00263662	0.0336372
ilvN	1.05753	4.35212	0.00263805	0.0336372
ygdG	1.00855	6.10878	0.00273615	0.0347783
rpsD	-0.531555	13.5898	0.00283079	0.0358685
trmD	-0.525443	12.4608	0.00284567	0.0359444
narI	-1.50959	6.12683	0.00290863	0.0366251
fecA	1.01684	10.1405	0.00310935	0.0389777
asd	-0.696439	7.88789	0.00311475	0.0389777
slyB	-0.54678	8.56393	0.00316043	0.0394273
rpoE	-0.593518	7.13521	0.00318177	0.0395714
azoR	-1.19429	3.90146	0.00321136	0.039817
yjdP	1.38931	3.95867	0.00322814	0.0398747
yqeF	1.22978	4.77307	0.00323575	0.0398747
bamB	-0.566316	8.72504	0.00329319	0.0404592
rfbC	-0.762293	7.66267	0.00347793	0.0425994
fre	0.459753	7.87013	0.00353055	0.0431132
sucD	-0.717984	7.07952	0.0035417	0.0431192
hisF	-0.90157	4.60534	0.00361848	0.0437512
cycA	0.705576	7.15873	0.00362059	0.0437512
cspG	1.31792	9.64582	0.00362609	0.0437512
lptE	-0.489526	8.22416	0.00365436	0.0439611
gmhB	0.608108	6.29636	0.00370904	0.0443074
ydcD	1.38917	3.48438	0.00371002	0.0443074
glmU	-0.467035	9.06995	0.0037435	0.0443074
hha	0.546829	7.16875	0.00374437	0.0443074
rmuC	0.869046	7.50141	0.00374627	0.0443074
lldP	1.26946	4.0567	0.00374892	0.0443074
yghG	-0.9271	4.76974	0.00379999	0.04478
guaA	-0.543859	9.84303	0.0039246	0.0459486
lsrA	5.27509	1.05404	0.00392577	0.0459486
marA	-0.605693	5.58366	0.00393325	0.0459486
wcaN	-0.516072	8.17202	0.00399645	0.0465523
waaH	1.06242	4.61068	0.00401512	0.0466354
tomB	0.734226	5.90027	0.00407846	0.0472353
gcd	-0.604215	7.13042	0.00414199	0.0478341
etk	-0.690378	4.9337	0.00422341	0.0486353
yafT	1.11586	4.93827	0.00426168	0.0489367
ilvL	-1.2594	5.42499	0.00431213	0.0493757
chbF	1.65407	2.57548	0.00437442	0.0499475
iscS	-0.500966	8.82717	0.00442634	0.0503979
ypjA	0.789532	4.48966	0.00448624	0.0509365
rplB	-0.484194	13.4442	0.00460219	0.0520789
ttdT	0.736311	5.48517	0.00461263	0.0520789
ilvA	0.64732	6.32443	0.00467862	0.0526768
panD	-0.622687	6.67856	0.00470538	0.052831
nusG	-0.621526	9.58869	0.0047262	0.0529177
aroM	0.798091	5.02592	0.00476142	0.0531648
bcsF	1.28999	3.57974	0.00494786	0.0550943
crfC	-1.18882	5.39978	0.00500168	0.0555407
yjfM	5.13946	0.922706	0.00507507	0.0562011
yqjE	-0.794941	5.00607	0.00512956	0.0566494
rplI	-0.726111	11.005	0.00517027	0.0569434
narJ	-1.34216	6.84344	0.00529548	0.058164
nagK	-0.523948	6.5225	0.00531845	0.0582579
aroL	0.59859	6.1337	0.00537595	0.0587287
hemG	0.558832	6.23102	0.00543462	0.0592095
azuC	-1.55019	2.72932	0.00549692	0.0597273
yjhP	1.31551	3.37265	0.00558623	0.0604322
pstA	-1.25649	4.54127	0.0055917	0.0604322
nudB	-0.46945	7.6711	0.00564152	0.0608081
rfbA	-0.657005	8.70998	0.00567063	0.0609592
ydhR	0.743897	6.89388	0.00569135	0.0610198
glpF	1.03528	8.14336	0.00572839	0.0612544
pfkB	-0.82254	4.36943	0.00577196	0.0615574
nuoK	-0.627063	6.1666	0.00583963	0.0621152
intD	0.530735	6.76285	0.00587261	0.0623021
purP	0.477291	7.2555	0.00590816	0.0625152
hlyE	1.73709	2.09934	0.00594045	0.0626927
polB	0.557017	6.50203	0.00599464	0.0630999
ubiD	0.454085	8.80649	0.0060303	0.0633103
fabD	-0.472061	10.1163	0.00614453	0.0641983
yqjA	0.567111	6.34407	0.00614664	0.0641983
fepA	0.995317	5.55003	0.00627168	0.0653354
rplY	-0.519082	10.3188	0.00632047	0.0656744
grxD	-0.491474	7.66628	0.00642216	0.06656
ypeB	-0.699966	4.72279	0.00645461	0.0667251
sgrT	-1.51095	3.75413	0.00648826	0.0669019
yffS	0.588203	6.3946	0.0067112	0.0689331
galP	1.09078	7.13401	0.00671936	0.0689331
tig	-0.426332	11.7751	0.00682018	0.0697903
yeaX	1.25706	3.20475	0.00687827	0.0700514
artQ	-0.68054	4.96952	0.00688036	0.0700514
fimD	-1.09218	4.92226	0.00692803	0.0703345
exuT	1.13598	4.3991	0.00694296	0.0703345
tauD	0.782658	4.20238	0.00699911	0.070726
murI	0.547098	6.97925	0.00706566	0.0712204
rrrD	0.822723	4.56914	0.00708764	0.0712643
rpsC	-0.415755	13.3846	0.0071191	0.0713962
cspH	1.08737	3.63673	0.00713609	0.0713962
ydiJ	-0.476368	6.42376	0.0072069	0.0717884
yfhL	0.961993	4.97165	0.00721081	0.0717884
ccmH	-0.612041	5.10499	0.00733692	0.0728644
ybaE	1.22271	4.53322	0.00742753	0.0735836
rplP	-0.400276	12.6978	0.00748717	0.073993
ydfG	-0.650936	6.8426	0.00754942	0.0744262
ackA	-0.4739	10.778	0.00759157	0.0745201
cspF	1.07432	5.73341	0.00762631	0.0745201
fhuA	0.839959	9.52906	0.00764082	0.0745201
fiu	0.85108	6.08533	0.00764445	0.0745201
rplF	-0.51217	13.1226	0.00765113	0.0745201
dcuS	0.450708	6.51872	0.0076781	0.0746031
yghQ	1.04627	3.16002	0.00770074	0.0746436
pspD	1.9661	2.37178	0.00778083	0.0752395
rbsA	0.937238	10.1419	0.00784081	0.0756386
modC	-0.620428	5.99021	0.00818236	0.0787455
rplV	-0.438204	12.7756	0.00822788	0.0789955
dctA	1.10394	7.21359	0.00846339	0.0810641
rpsQ	-0.458095	12.4288	0.00848799	0.0811074
rplT	-0.452202	12.1991	0.00855837	0.0815871
mtlR	0.619199	6.71007	0.00861573	0.0818451
lolB	-0.551021	5.87248	0.0086574	0.0818451
codA	-0.475198	6.29928	0.00867506	0.0818451
sgcQ	0.669753	5.05405	0.00868248	0.0818451
caiA	0.692778	4.69909	0.00868668	0.0818451
zapB	-0.545239	8.14658	0.00873	0.082062
pyrC	-0.552354	5.67949	0.00875679	0.0821228
nac	1.74321	2.27049	0.00884156	0.0827259
yigE	0.872372	4.21735	0.00889753	0.0829173
eutC	-0.767965	4.23463	0.00892152	0.0829173
dcuR	0.714157	5.29853	0.00892356	0.0829173
sodB	-0.479498	9.37624	0.00897812	0.0832329
yraR	1.03414	3.85309	0.00902535	0.0834794
gss	-0.544728	6.71947	0.00910722	0.0840443
bhsA	-1.17207	3.97241	0.00934498	0.0860419
elfA	-2.37215	1.44656	0.00978158	0.0898572
artP	-0.629981	5.36678	0.0098598	0.0903704
rbsD	0.722478	9.90761	0.00991654	0.0906847
epmB	0.463319	7.05557	0.00996714	0.0909417
insA	0.733083	4.78216	0.0100364	0.0912677
sapB	-0.624214	5.50951	0.010048	0.0912677
chaA	-0.598302	6.73515	0.0102901	0.0931073
dinF	0.536967	6.27665	0.0102966	0.0931073
nfsA	-0.518395	6.83016	0.0103229	0.0931364
yfeW	0.779037	5.55374	0.01036	0.0932632
ymcE	0.609302	5.14988	0.0104048	0.0933933
cptA	0.509588	5.9816	0.0104207	0.0933933
mraZ	0.438663	7.72655	0.0104994	0.0937137
yecN	0.657105	5.01065	0.0105028	0.0937137
yciY	-0.699734	4.58459	0.0106859	0.0951373
ybjD	-0.555979	6.84468	0.0108437	0.0963304
rpsH	-0.533121	12.6697	0.0108886	0.0965172
xylB	0.854202	3.87662	0.011296	0.0998447
sodA	-0.489769	8.80143	0.0113134	0.0998447
ydiK	-0.657624	5.31205	0.011348	0.0998746
yciZ	-1.28868	2.73136	0.0113662	0.0998746
hisC	-0.725697	5.12654	0.0115134	0.100948
frmR	-0.663111	4.57496	0.0115659	0.101189
insG	0.60574	5.12265	0.0117509	0.102585
serC	-0.546403	7.59765	0.01178	0.102618
mppA	0.432087	6.82391	0.0118437	0.102951
potD	-0.376005	8.95026	0.0119145	0.103307
yqaE	-0.881187	3.33035	0.0119358	0.103307
sspA	-0.394684	8.81759	0.0120933	0.104383
zur	0.639198	5.96276	0.0121117	0.104383
rplL	-0.481523	13.1015	0.0122558	0.1054
sufD	-0.758316	3.80019	0.0125401	0.107616
dksA	-0.397178	8.64116	0.0126617	0.108309
rpsS	-0.377762	12.0527	0.0126913	0.108309
patA	1.02448	3.39876	0.0127492	0.108309
ycjX	-0.606006	4.77585	0.0127512	0.108309
gtrS	-0.68594	8.13849	0.0127676	0.108309
proY	-0.512226	6.70154	0.0127816	0.108309
yjcD	-0.579968	5.14305	0.0128261	0.108458
yigM	0.746191	4.45275	0.0128982	0.108656
ybhJ	0.787249	4.61007	0.0129385	0.108656
sufS	-0.883123	3.66821	0.0129764	0.108656
gnsB	-0.525772	6.46592	0.0129944	0.108656
yijD	0.462884	6.78544	0.0130099	0.108656
add	-0.543509	6.88377	0.0130108	0.108656
yheO	0.43888	7.38577	0.0131906	0.109706
bluF	1.18876	4.19034	0.0131908	0.109706
yahB	0.648016	5.07369	0.0132945	0.110341
atpI	0.531682	8.13893	0.0135489	0.112187
rpsB	-0.365715	12.7346	0.0135724	0.112187
yfcE	-0.509727	5.59733	0.0136924	0.112748
ftsZ	-0.371124	9.09635	0.0136961	0.112748
ygdI	0.975764	4.95276	0.0137551	0.113005
yifK	0.557637	7.85217	0.0138792	0.113793
ydfZ	-0.760552	4.36236	0.0139215	0.113836
ygiD	0.822492	4.63006	0.0139408	0.113836
yghD	0.927553	3.33196	0.0141047	0.114942
fdoG	0.553343	11.2553	0.014266	0.115512
purM	-0.680784	4.57829	0.0142774	0.115512
rbsR	0.801642	7.13782	0.014303	0.115512
yecH	-1.15863	4.25857	0.0143121	0.115512
hycF	-2.24805	1.23949	0.0143175	0.115512
nrdG	0.738966	4.94834	0.0143868	0.115839
rfaH	0.688806	5.96468	0.0144261	0.115925
ycaQ	0.59088	5.52239	0.014514	0.116273
ycgB	1.28073	3.04947	0.0145372	0.116273
ybaB	-0.405422	8.01996	0.014598	0.116273
insJ	1.16923	5.44937	0.0146556	0.116273
glgP	0.546895	7.99732	0.0146582	0.116273
yiaY	1.92063	2.35839	0.0146627	0.116273
bcsE	0.625293	7.1967	0.0146707	0.116273
yhcG	0.908064	3.94419	0.0148089	0.117138
sgcB	2.2122	1.28078	0.0151278	0.119397
php	1.52343	2.62339	0.0151535	0.119397
rpsN	-0.538891	12.8053	0.0151878	0.119434
ybgE	-0.539286	6.97836	0.0153565	0.120526
acrA	-0.486257	8.95098	0.0154249	0.120829
tsgA	-0.698916	6.72889	0.0154974	0.121162
glgX	-0.602575	6.02579	0.0155452	0.1213
hisI	-0.511543	5.34545	0.0157619	0.122754
srkA	0.397266	7.54059	0.0158812	0.123446
rpsT	-0.591463	10.8138	0.0159491	0.123571
ycjD	-0.940521	3.67203	0.0159585	0.123571
ygjI	1.54239	2.48736	0.0161397	0.124736
ribB	-0.417892	8.44114	0.01618	0.124808
fbp	-0.456364	6.98223	0.0163024	0.125513
ruvC	-0.423049	7.75986	0.0164156	0.126144
lspA	-0.474087	7.04441	0.0165092	0.126623
gcvA	0.587378	5.71459	0.0167705	0.128279
hybF	-0.806792	3.78178	0.0167886	0.128279
yjjZ	0.953364	5.94584	0.0168697	0.128655
yciA	-0.53765	6.04719	0.0169214	0.128806
rplX	-0.424018	12.1912	0.0169547	0.128817
proP	-0.851782	8.38796	0.017031	0.128949
nrdA	-0.554761	9.03699	0.0170412	0.128949
chaC	0.909532	3.76183	0.0170677	0.128949
alsR	0.748195	5.79107	0.0171231	0.129006
arfA	0.764853	4.81454	0.017139	0.129006
ymgI	4.82814	0.495971	0.0171882	0.129135
ycfJ	1.02186	6.19722	0.0172311	0.129218
glnP	-0.682331	5.10319	0.017304	0.129412
thrS	-0.357037	11.3379	0.0173259	0.129412
aspS	-0.386335	9.49962	0.0173641	0.129412
rarD	0.556492	5.07057	0.0173851	0.129412
yicR	1.03792	3.35951	0.0174664	0.129553
hdhA	-0.600273	4.48077	0.0174681	0.129553
rpiA	-0.5516	7.48848	0.0175374	0.129751
yihG	0.701352	5.16384	0.0175869	0.129751
metI	-0.608041	5.2427	0.0175912	0.129751
wzxB	-0.696534	8.65193	0.0176417	0.129887
ubiE	0.345092	7.92398	0.0177112	0.130161
glnQ	-0.611388	5.76597	0.0178342	0.130771
yihA	0.398065	7.15458	0.0178588	0.130771
mntH	0.579725	5.55497	0.0180362	0.131831
rpoZ	-0.394771	8.18761	0.0180822	0.131928
hicA	-1.76004	1.58048	0.0181626	0.132276
ibsA	-1.6171	2.97665	0.0182609	0.132585
yihL	1.228	6.17092	0.0182706	0.132585
rplW	-0.455697	12.3656	0.0183638	0.133022
ychA	-0.429608	7.71256	0.0185132	0.133865
kdsA	-0.379689	8.12817	0.0186418	0.134554
yraJ	0.694451	4.93572	0.0187482	0.135036
brnQ	-0.439034	6.98686	0.0187754	0.135036
ybaM	1.05728	3.29209	0.0188482	0.135318
clsC	-0.57631	5.22562	0.0191397	0.137142
hflC	-0.414561	9.12998	0.0192045	0.137142
yneE	-0.915091	3.74612	0.0192227	0.137142
sfmC	1.94561	1.52915	0.0192379	0.137142
envZ	-0.377431	7.25939	0.0193789	0.137904
rplS	-0.465136	12.2658	0.0194632	0.13812
fadI	0.861472	4.72619	0.0194776	0.13812
yiiG	1.23581	3.07512	0.0197733	0.139971
yebC	-0.384686	8.95514	0.0199454	0.140779
gatA	1.09989	8.75266	0.019957	0.140779
yacC	0.540646	5.49576	0.0200425	0.140979
yqjH	0.811437	4.47171	0.0200881	0.140979
mipA	-0.462528	8.68404	0.02009	0.140979
yafJ	0.482958	6.7729	0.0201314	0.141025
ydfV	-1.66783	1.91499	0.0203054	0.14185
aegA	1.08544	6.48118	0.0203378	0.14185
yigI	1.03727	2.9028	0.0203545	0.14185
chbG	-0.934798	3.1101	0.0207331	0.14424
essQ	1.67218	1.95583	0.0209135	0.145019
blc	0.933399	4.4054	0.0209169	0.145019
csdE	0.457113	5.93718	0.0210327	0.145572
nuoG	-0.49924	9.82989	0.0211837	0.146367
yrfG	0.505257	6.85383	0.021271	0.146556
rppH	0.405331	7.4166	0.0213308	0.146556
yedA	0.803367	3.8926	0.021429	0.146556
yibI	2.73954	1.64911	0.0214994	0.146556
uacT	2.60581	1.18454	0.0214994	0.146556
cmtB	2.60579	0.956128	0.0214994	0.146556
hscC	0.978686	3.91325	0.021512	0.146556
uvrB	0.374358	7.41834	0.0215295	0.146556
rbsK	0.775854	8.50455	0.021541	0.146556
cdaR	0.803803	4.92711	0.0215737	0.146556
eda	-0.411063	7.24214	0.0216125	0.146573
yneG	0.638114	4.80949	0.0218804	0.148008
rihA	0.733494	6.24206	0.0218972	0.148008
yrdD	0.52989	7.59546	0.0221688	0.149593
yhaL	-0.917999	4.16786	0.0222491	0.149885
rbbA	-0.737468	5.58198	0.0222973	0.149959
ydcO	1.29752	2.89645	0.0224	0.1504
yjaA	0.792818	4.47438	0.0225628	0.151242
gsiB	-0.746069	4.90768	0.0226876	0.151826
frmA	-0.360628	7.27979	0.0227948	0.152292
acpP	-0.360487	11.4821	0.0230599	0.153809
yijE	0.966326	5.0225	0.0231242	0.153983
hybD	-0.459301	5.63363	0.023203	0.154066
rpmE	-0.373652	10.5614	0.0232128	0.154066
proV	-0.59665	8.29707	0.0233363	0.154447
dacA	-0.396984	7.78349	0.0233489	0.154447
setB	0.727863	4.66666	0.0233849	0.154447
dnaC	0.556563	5.44795	0.0234841	0.154849
nlpE	0.507475	5.74548	0.0235231	0.154854
ves	-1.46289	3.23483	0.023588	0.155016
clpX	-0.351262	9.30113	0.0236531	0.155016
ybiP	0.72495	6.50007	0.0236628	0.155016
yggM	0.990259	4.64702	0.0239326	0.15653
mog	0.396379	6.78304	0.0240559	0.157082
metH	-0.500074	7.38497	0.0242531	0.158114
truA	-0.363705	7.01642	0.024491	0.159361
yedE	-0.542196	5.98992	0.0245232	0.159361
yfiN	0.565164	5.97826	0.0246648	0.160024
ynjI	0.683517	5.20647	0.024742	0.160268
pppA	-0.534425	5.18409	0.0248434	0.160667
xerD	0.393222	6.56474	0.0252573	0.163083
narP	-0.398283	6.7716	0.025393	0.163698
yajC	-0.367828	8.80007	0.0255471	0.164429
pmrR	-0.783404	3.94702	0.0256676	0.164942
napC	-0.786482	5.73184	0.0257086	0.164943
yfiM	0.638288	6.31217	0.0258403	0.165525
yhjJ	0.388754	7.38638	0.0260921	0.166874
eutK	-0.762932	3.43648	0.0262052	0.167262
ygfI	0.768536	3.55293	0.0262356	0.167262
tusD	0.43025	6.3366	0.0263048	0.167439
mdtJ	1.04824	4.25402	0.0264179	0.167895
pflB	-0.618154	12.3058	0.0265368	0.168386
opgD	-0.41383	6.36609	0.0267886	0.169717
intS	0.442744	5.8	0.0269168	0.170002
waaY	-0.427796	6.67476	0.026936	0.170002
ychH	-0.925571	5.20875	0.0269597	0.170002
emrB	-0.77031	6.23908	0.0271563	0.170955
csdA	0.423143	6.82968	0.0271955	0.170955
nuoH	-0.487396	8.06559	0.0272895	0.17116
ytfB	0.523994	6.04547	0.0273346	0.17116
ycjM	1.05103	2.7411	0.0273552	0.17116
ldtA	0.689327	5.70845	0.0274447	0.171335
yieH	0.626276	4.20924	0.0274679	0.171335
mazE	0.531869	5.18132	0.027526	0.171339
thiM	0.668323	4.77136	0.0275765	0.171339
wecG	-0.413741	6.06515	0.0275957	0.171339
rsmH	0.313729	8.14432	0.027931	0.172927
sohB	-0.44641	7.05454	0.0279495	0.172927
ppiD	-0.335595	9.22099	0.0279798	0.172927
yoaB	-0.402744	6.57017	0.0283604	0.175012
ccmA	-0.680817	5.98228	0.0284843	0.175508
ydhZ	-0.877313	3.01566	0.0285358	0.175558
coaA	0.373219	7.32689	0.0285913	0.175632
polA	0.394835	9.00022	0.0288782	0.177063
leuS	-0.372782	9.96372	0.0289118	0.177063
gabT	-1.17828	2.3448	0.0289707	0.177155
ydfK	1.96166	2.10972	0.0291468	0.177963
glcB	-0.569562	4.73926	0.0294786	0.179717
ubiA	0.386288	6.50269	0.0296954	0.180244
rlmG	0.674431	6.86495	0.0297159	0.180244
flhC	0.520103	6.80113	0.0297184	0.180244
hokA	1.07785	4.96281	0.0297766	0.180244
rplC	-0.394672	13.2773	0.029788	0.180244
yjfZ	0.69309	5.34919	0.0300645	0.181645
yfaD	-0.884792	3.88357	0.0302375	0.181869
ybgL	-0.618297	5.11076	0.030249	0.181869
acpS	-0.42978	5.49846	0.0302688	0.181869
ykfI	0.654304	4.44298	0.0303208	0.181869
cydD	-0.421485	6.9959	0.0303264	0.181869
sgcE	1.18531	2.75197	0.0304477	0.182325
fadA	0.806654	4.2056	0.0304938	0.182331
glpT	0.869229	9.51671	0.0307111	0.183359
yafX	0.625937	4.13582	0.0309336	0.184416
lpxD	-0.352134	9.73393	0.0311294	0.185243
fic	0.683264	4.39211	0.0311641	0.185243
yahN	1.0808	2.92903	0.0312408	0.185427
yhdJ	0.925027	3.31986	0.031563	0.187064
dsbE	-0.768682	3.97253	0.0317682	0.188005
tamB	-0.334693	8.00036	0.0320469	0.189376
ygiS	0.695482	5.21354	0.0321777	0.189872
cadB	1.86084	1.47397	0.0322738	0.190161
yggD	0.457504	5.27583	0.0324342	0.1903
yaiI	0.495372	5.23113	0.0324635	0.1903
hdeA	-1.1746	3.64749	0.0324689	0.1903
atpH	-0.391641	10.2759	0.0325238	0.1903
ygjV	0.713419	4.10161	0.0325327	0.1903
yaeF	0.5789	4.4349	0.0326607	0.190773
rzpD	-0.521373	5.55619	0.0328069	0.19135
yihF	0.617524	4.22538	0.032883	0.191517
ydeA	-0.752842	4.88409	0.0332271	0.193243
yhhZ	2.30587	2.3703	0.0335105	0.194611
ybdG	-0.381025	6.50936	0.0335866	0.194773
fucR	0.59212	5.80816	0.0337178	0.194883
tusB	0.581911	5.27155	0.0337365	0.194883
uspB	0.75293	3.73621	0.0337533	0.194883
panC	0.340818	7.64751	0.0337984	0.194883
cobC	-0.69749	5.33366	0.0339299	0.19526
udk	-0.61777	6.87952	0.0339604	0.19526
mdtG	0.625365	3.97759	0.0342192	0.196445
degP	-0.43647	6.96225	0.0342966	0.196445
bglX	-0.359202	6.89732	0.0343123	0.196445
agaV	1.85728	1.53232	0.0344528	0.196971
ynfB	-0.472828	5.2111	0.0347495	0.198286
avtA	0.375467	7.59462	0.034781	0.198286
uvrD	0.342485	8.37235	0.0352115	0.200458
pflA	-0.528861	6.27826	0.0356711	0.202788
pdxJ	-0.396586	6.48564	0.0358621	0.203588
hofB	0.669578	3.92609	0.0359307	0.203692
dhaR	0.507111	6.08507	0.0360288	0.203961
yegI	0.687989	4.42597	0.0362146	0.204727
ybeZ	-0.348878	7.50662	0.0365593	0.206386
lolA	-0.351638	7.21943	0.0367012	0.206899
ogt	-0.618858	4.80349	0.036955	0.208039
ydjL	1.14318	3.06739	0.0371976	0.209114
fecD	0.523273	6.78702	0.03744	0.210184
mglC	1.43177	2.53869	0.0375127	0.2103
yigB	-0.385219	6.33272	0.0376318	0.210676
acrB	-0.384429	10.1561	0.0377608	0.211105
alaS	-0.311847	10.8304	0.0378706	0.211427
lysU	-0.500794	8.606	0.0379986	0.21157
yhgF	-0.40052	8.21469	0.0380552	0.21157
yhjY	0.800143	3.98766	0.0380921	0.21157
lon	-0.352155	10.1147	0.0381384	0.21157
slp	1.22602	2.40745	0.0381579	0.21157
sspB	-0.307096	8.05983	0.0383249	0.211871
miaB	-0.564547	8.03561	0.0383357	0.211871
lysP	-0.505464	7.57961	0.0383892	0.211871
deoD	-0.371039	9.19672	0.0384219	0.211871
dtpA	-0.545169	8.944	0.038516	0.211995
glpB	1.17388	9.122	0.0385908	0.211995
prpR	2.86196	1.52929	0.0386018	0.211995
malZ	0.537333	5.17952	0.0387002	0.212247
yoaF	0.963362	3.04303	0.0389852	0.213521
waaZ	-0.406911	6.43818	0.0390671	0.21368
bcr	0.466198	7.03009	0.039188	0.213739
chbC	0.679855	3.92644	0.0392063	0.213739
ileS	-0.314494	10.357	0.0392367	0.213739
yhaM	0.732738	6.50763	0.0393212	0.213912
modB	-0.589949	4.95413	0.0398479	0.216485
yraK	0.497433	4.80669	0.0400193	0.216881
uvrC	-0.301653	8.09606	0.040028	0.216881
yjaB	0.811156	3.7198	0.0401365	0.217024
lit	-0.762799	3.95249	0.0401618	0.217024
rbfA	-0.297699	8.28845	0.0403138	0.217318
lpxC	-0.326642	10.4444	0.0403238	0.217318
dld	-0.454262	6.43019	0.04048	0.21787
yphB	-0.909986	2.78749	0.0405375	0.217889
ihfB	-0.339323	7.70689	0.040643	0.218166
yafC	0.529396	4.83714	0.0408379	0.218921
fepE	2.10464	2.55249	0.0409422	0.218923
tpiA	-0.507331	9.44761	0.0409465	0.218923
insK	0.79475	5.82805	0.0411757	0.219858
ykgE	1.28967	6.16029	0.0415406	0.221514
mpaA	0.526788	4.64683	0.0418859	0.22306
tusE	-0.532615	5.06762	0.0419516	0.223116
frr	-0.329677	9.58215	0.0420096	0.223131
nupG	0.845316	7.18369	0.0422059	0.22388
rplU	-0.458525	10.3807	0.0423406	0.2243
ibpA	-0.534919	4.85771	0.0429302	0.226929
yjbQ	0.561961	5.50389	0.0429493	0.226929
nhaA	-0.347041	7.44567	0.0431296	0.227544
fepD	0.787681	4.20063	0.0431783	0.227544
paaH	-1.55999	1.73631	0.0432697	0.227729
accA	-0.362008	8.92177	0.0435392	0.22885
hslJ	-0.467688	5.5572	0.0437401	0.229607
hyaD	-1.55675	1.42041	0.0439233	0.23027
yajD	0.509169	5.42305	0.0440531	0.230312
ftsL	0.329159	6.59032	0.044107	0.230312
ydfR	2.03553	2.01821	0.0442138	0.230312
fes	1.04471	3.65617	0.0442528	0.230312
yedD	-0.487337	5.47733	0.0442609	0.230312
pepB	-0.320716	7.85328	0.0442875	0.230312
rzpQ	4.67564	0.923311	0.0443302	0.230312
yjeH	0.623354	4.37695	0.0444091	0.230413
hisG	-0.526256	5.46204	0.0444637	0.230413
trpS	-0.30373	8.3847	0.044589	0.230759
ynfM	-0.696746	3.78702	0.0446447	0.230759
ycjG	0.510318	5.50764	0.0447865	0.231197
thiB	0.56808	5.41972	0.0449119	0.231427
yadE	0.376356	6.22501	0.0449455	0.231427
ydjX	-0.725502	4.36224	0.0450846	0.231847
napB	-0.72808	4.92409	0.0454316	0.233152
lacZ	0.906428	3.99444	0.0454536	0.233152
yrbG	0.329927	6.4975	0.0457722	0.234488
yacL	0.531104	5.99664	0.0458845	0.234544
clcA	0.438732	6.41051	0.0458991	0.234544
carB	-0.395574	7.38436	0.0462591	0.236085
elbB	-0.599816	5.84251	0.0466963	0.238016
dgcZ	0.834896	4.04869	0.0469021	0.238764
iap	0.496173	5.36871	0.0472656	0.240191
ubiG	-0.390819	6.28148	0.0473013	0.240191
borD	-0.408401	7.81732	0.0474583	0.240686
gsk	-0.368526	7.34841	0.047538	0.240788
priC	-0.630244	4.28447	0.0480067	0.242636
yqjF	1.27761	2.58191	0.0480557	0.242636
cirA	0.707942	6.46624	0.048083	0.242636
yghA	1.0451	2.89246	0.0482418	0.242919
rtn	0.54019	5.7861	0.0482933	0.242919
yhjK	0.363317	6.90332	0.0483193	0.242919
yfiE	0.571577	4.19792	0.048583	0.243941
yhhJ	-0.552762	4.37313	0.0488046	0.244749
yiaF	-0.3508	8.23682	0.0489442	0.245045
pdxB	-0.31882	7.00285	0.0489847	0.245045
hyuA	1.76834	1.79221	0.0490879	0.245203
yjhX	0.609064	3.99145	0.0491589	0.245203
znuA	-0.342772	7.06168	0.0491984	0.245203
yebZ	0.338397	6.96729	0.0494235	0.245637
rarA	-0.342615	7.04369	0.0494455	0.245637
fucO	0.669835	4.06635	0.0495297	0.245637
ddpA	2.95786	1.63244	0.0495615	0.245637
gatZ	0.916943	10.5069	0.0495914	0.245637
fadB	0.895498	3.19316	0.04965	0.245637
speG	-0.496531	5.70581	0.0497721	0.24593
chiQ	1.03436	3.39034	0.0498775	0.24593
glgB	-0.441514	6.78496	0.0498918	0.24593
yhgA	0.484711	4.44612	0.0499564	0.245949
ygfZ	-0.381002	7.75685	0.0508171	0.249882
yhiN	0.552189	7.25038	0.0508996	0.249983
rpsF	-0.487332	11.2971	0.0509865	0.250098
ndk	0.61429	6.2568	0.0510863	0.250098
kduI	1.03986	3.25689	0.0511583	0.250098
emrA	-0.618444	6.16909	0.0512191	0.250098
evgS	-0.417962	6.87422	0.0512323	0.250098
gmhA	-0.415078	7.4376	0.0513139	0.250194
murQ	0.620145	5.57978	0.05141	0.250361
mlaA	-0.324586	7.2259	0.0515533	0.250487
ybgC	-0.436556	6.10579	0.0515822	0.250487
rsuA	0.414734	6.64822	0.0516219	0.250487
pheT	-0.335596	10.6714	0.0517727	0.250917
asnC	0.882674	3.44677	0.0518497	0.25099
hdfR	0.436453	5.95761	0.0519161	0.251011
rplQ	-0.358005	12.5284	0.0522657	0.252399
ydjA	-0.448949	6.00433	0.0524109	0.252798
sieB	2.07813	2.17781	0.0526203	0.253255
wecA	0.300137	8.38116	0.052631	0.253255
yhcC	-0.654085	4.31926	0.052746	0.253507
ycfP	-0.578342	7.56576	0.0528199	0.253561
ybhL	-0.424583	5.99842	0.0531797	0.254985
gspF	0.984994	3.21134	0.0533535	0.255515
ubiC	0.406376	6.29611	0.0534427	0.255639
mqo	0.637998	5.70873	0.0536546	0.256063
hisS	-0.334213	8.8471	0.0536579	0.256063
yfaE	-0.56508	6.08345	0.0537559	0.256228
gltK	0.760735	3.93303	0.0541019	0.257573
purH	-0.52351	5.08057	0.0544021	0.258557
yceF	0.424464	5.15261	0.0544363	0.258557
dosC	-1.28108	1.77541	0.0545167	0.258634
kch	0.488254	5.02893	0.0548228	0.259481
waaJ	-0.363404	7.2176	0.0548236	0.259481
groL	-0.373648	11.2273	0.0553088	0.261216
ytfJ	0.503395	4.39366	0.0553326	0.261216
yhfZ	0.540226	5.26876	0.055384	0.261216
glpQ	0.805228	9.20938	0.0562432	0.264959
psuG	2.00893	1.62697	0.0565254	0.265979
flhD	0.412007	6.51299	0.0567871	0.26628
yijO	0.638806	3.91025	0.0568162	0.26628
fadJ	0.729712	4.9289	0.0568472	0.26628
seqA	0.294506	8.28217	0.0568528	0.26628
narH	-0.99392	8.85869	0.0570067	0.266691
apt	-0.444442	7.46656	0.057372	0.26798
ybhN	2.10494	1.61989	0.0574148	0.26798
folP	0.308134	6.87737	0.0574894	0.268019
ybhC	-0.44201	7.92673	0.057664	0.268523
yccM	0.766195	4.66706	0.0578491	0.268676
dapD	-0.387067	8.58315	0.057879	0.268676
recB	-0.300333	7.74114	0.0578962	0.268676
ibsD	-1.01048	3.11584	0.0580493	0.269077
ompR	-0.552807	6.83204	0.0582025	0.269211
csgD	-1.2877	2.25727	0.0582115	0.269211
ahr	-0.710412	3.00086	0.0582782	0.269212
yahK	-0.686709	3.33889	0.0583748	0.269351
nfrB	0.454031	5.3868	0.0585706	0.269946
tnaB	1.4506	3.7616	0.0587477	0.270453
frwD	1.40255	2.17611	0.0588899	0.2708
tsf	-0.281021	11.9304	0.0590575	0.271262
glnA	-0.349465	8.73315	0.0591399	0.271332
yffO	-2.18057	0.989012	0.059267	0.271355
asmA	0.293065	7.56717	0.059282	0.271355
yggC	0.403462	5.57598	0.0593808	0.271355
yeeN	-0.359153	8.08644	0.0594301	0.271355
yhjX	1.39528	8.5846	0.0594805	0.271355
ydgK	0.360373	6.20959	0.0596276	0.271719
bioD	-1.28495	2.2891	0.059848	0.271852
ygdQ	0.473213	5.8361	0.0599005	0.271852
rpsM	-0.315593	12.5605	0.0599315	0.271852
fusA	-0.278158	14.9021	0.0599918	0.271852
hisM	0.803412	3.28892	0.059993	0.271852
yicI	0.630614	4.38864	0.0600845	0.271961
pck	0.456167	9.38971	0.060254	0.272146
sdiA	0.387261	6.04813	0.0602599	0.272146
mltF	0.48281	6.2317	0.0604795	0.272833
csrA	-0.323851	8.55657	0.0607151	0.27359
tatD	0.500683	6.36467	0.0612047	0.275489
entS	0.916205	4.89672	0.061425	0.276089
yqhG	0.710169	3.53181	0.0615291	0.276089
rhaD	1.75099	1.61959	0.0615429	0.276089
yfgH	0.914252	3.00168	0.0616898	0.276441
birA	0.358359	7.20634	0.062321	0.278961
yejF	0.413102	6.62864	0.062673	0.279928
rplA	-0.390883	12.9577	0.0626756	0.279928
sdhC	1.2405	5.17215	0.062848	0.280388
rpsA	-0.342927	14.0779	0.0635752	0.28332
ddlA	-0.268437	7.6344	0.0639475	0.284393
sapC	-0.544034	5.17232	0.0639567	0.284393
fepB	0.64238	4.60241	0.0641289	0.284643
sgrR	0.452021	5.15637	0.0641763	0.284643
hofC	0.67182	3.76617	0.0642243	0.284643
gfcA	0.851187	3.41759	0.0644288	0.285237
secD	-0.369759	10.2132	0.0645192	0.285325
aldA	0.785082	5.78892	0.0647714	0.286127
ppa	-0.292879	10.1323	0.0648536	0.286177
clpP	-0.309744	8.36107	0.0650035	0.286526
mhpC	1.86967	1.24867	0.0654651	0.287932
pgaC	-1.80281	1.64764	0.0654651	0.287932
ruvA	0.427848	6.02955	0.0656238	0.288147
creD	0.59805	4.17319	0.0656565	0.288147
fur	0.256801	8.54238	0.0658694	0.288768
dapA	-0.326294	8.53176	0.0667595	0.292353
lldR	1.04274	3.81408	0.0669288	0.292777
yedL	-1.47606	1.88781	0.0671332	0.293354
ydhB	0.514608	4.45846	0.0673151	0.293482
tufA	-0.263343	13.4523	0.0673504	0.293482
rsmJ	-0.37744	5.75938	0.0674191	0.293482
btuR	0.42014	5.54433	0.0674529	0.293482
rplD	-0.338394	12.842	0.0677845	0.294557
rsmI	0.343129	5.74606	0.0678457	0.294557
ebgR	0.468323	6.55964	0.0681562	0.295187
leuC	0.54016	5.9883	0.0682001	0.295187
uxaC	0.76336	5.35427	0.0682099	0.295187
mdtC	-0.538198	4.78898	0.0685036	0.296141
tolA	-0.402659	7.32493	0.069357	0.299365
degS	0.347792	6.35701	0.0693976	0.299365
yegX	0.602393	3.75019	0.0695452	0.299632
marB	-0.439011	4.30376	0.0696078	0.299632
hdeB	-1.02022	3.21072	0.0696996	0.299708
mlaE	0.318114	7.23669	0.0698809	0.299973
ytfL	0.435947	5.9844	0.0699096	0.299973
menH	-0.353355	5.68451	0.0701653	0.300385
kduD	0.780009	3.33695	0.0702066	0.300385
yiaJ	-0.46537	4.22072	0.0702285	0.300385
hrpB	0.29948	7.00578	0.0703553	0.300442
mzrA	0.370045	5.73302	0.0703906	0.300442
yqeJ	0.880722	2.83501	0.0704754	0.300487
recX	0.658617	4.18606	0.0706515	0.30092
speE	-0.315486	8.29785	0.0709931	0.302057
ygdR	-0.484215	4.76774	0.0716893	0.304645
dgoA	1.32016	2.45005	0.0718235	0.304645
ygjH	1.12874	3.39856	0.0718274	0.304645
mprA	-0.318179	7.48132	0.072206	0.305929
yhhQ	0.59226	4.59933	0.0725619	0.306947
yjhB	0.700751	3.20763	0.0725981	0.306947
cysH	-0.99379	2.89399	0.0728005	0.307272
proC	-0.438605	5.68846	0.072827	0.307272
ycgM	-0.434935	5.31652	0.0733019	0.308953
mfd	-0.294911	7.78413	0.0734279	0.309162
rpsU	-0.54395	10.7232	0.0735089	0.309181
yqjK	-0.504666	4.95427	0.0737217	0.309308
yjjN	0.694485	3.24891	0.0737278	0.309308
gsiA	-0.539222	5.61641	0.0737686	0.309308
deoB	-0.354689	9.60759	0.073926	0.309646
cvpA	-0.446717	4.96147	0.0741802	0.310072
rstB	-0.394846	6.04612	0.0741811	0.310072
yfjK	-0.400496	5.81653	0.0745005	0.310788
moaC	-0.385322	5.88035	0.074506	0.310788
yciN	-0.379385	6.85581	0.0748907	0.31207
feoC	0.634554	5.90993	0.0751572	0.312858
ybdJ	-1.01436	2.33501	0.0753438	0.313016
ycfL	-0.365682	6.19126	0.0753501	0.313016
yjbH	1.13785	2.38101	0.0757042	0.313999
rpsO	-0.303542	11.5571	0.0758063	0.313999
gph	-0.320804	6.87613	0.0758947	0.313999
ugd	-0.575865	5.03715	0.0758972	0.313999
rsmG	0.447581	7.13855	0.0765906	0.31639
phnD	-1.91957	0.819497	0.0766319	0.31639
yegD	0.474535	6.56954	0.0768005	0.316763
ykfB	-0.591905	4.12376	0.0777722	0.320443
cbeA	4.44532	1.00928	0.0779211	0.320695
ompL	1.43169	1.75199	0.0779918	0.320695
yaeP	-0.588251	5.15369	0.078118	0.320887
rplR	-0.319464	12.4721	0.0782074	0.320928
yciC	0.350785	6.10634	0.0783577	0.321006
yffP	1.32777	1.63295	0.0784297	0.321006
leuD	0.611677	5.11087	0.0784645	0.321006
tsaB	-0.450021	6.77676	0.0786462	0.321423
htpG	-0.299643	9.63932	0.0788565	0.321958
galM	-0.3213	6.83465	0.0789748	0.322115
mngR	0.488293	4.73266	0.0792501	0.322912
sdhB	0.890131	6.7982	0.0797649	0.324402
ygjJ	2.11946	1.57664	0.0797762	0.324402
serS	-0.293637	9.45705	0.0799529	0.324794
mpl	0.26425	8.66289	0.0800491	0.324858
ttdR	-1.02129	5.54351	0.0801997	0.32497
hmp	-0.420149	5.24858	0.0803053	0.32497
pheS	-0.3936	9.14932	0.0803179	0.32497
yjiR	0.559039	4.56535	0.0806095	0.325824
loiP	-0.354476	6.03986	0.0807926	0.326184
nusB	-0.326422	8.02452	0.0809844	0.326184
hemD	0.356843	7.09632	0.0809862	0.326184
atpD	-0.264745	11.7746	0.0810215	0.326184
cbl	0.855031	4.29833	0.0815019	0.327792
yjfP	0.495181	4.55564	0.0821319	0.329997
yadG	0.307278	6.94793	0.0824917	0.331114
ybdL	-0.667885	3.0969	0.0826775	0.33153
pspE	-0.623563	5.37534	0.0830917	0.332861
surA	-0.305913	9.19533	0.0832582	0.333198
ygcR	2.1374	1.43734	0.0834171	0.333503
rplE	-0.33908	13.0073	0.083549	0.333701
dppF	0.666803	5.03012	0.0837469	0.333869
yedK	0.965516	2.31607	0.0837564	0.333869
wecF	-0.382919	6.73158	0.0842214	0.335392
yciS	-0.434211	5.26875	0.0843871	0.335665
bcp	-0.328688	7.73595	0.0845255	0.335665
yeaN	-0.603667	3.85506	0.084539	0.335665
rpsG	-0.285308	12.5296	0.0846648	0.33571
hyfG	0.874763	3.12517	0.0847164	0.33571
kdgK	-0.344638	6.67461	0.0851472	0.337086
ydcY	-0.431534	5.77409	0.0852473	0.337152
mltD	-0.419528	8.20516	0.0853569	0.337256
pssA	-0.306881	8.23089	0.0855921	0.337855
yhfX	1.0301	1.77386	0.0862884	0.340271
priB	-0.451627	10.79	0.0866067	0.341193
amiC	-0.295755	6.78928	0.0870823	0.342173
fdhE	0.288443	8.71696	0.0871058	0.342173
yibN	-0.298494	7.79227	0.0871093	0.342173
tsaE	0.441684	5.19928	0.0872233	0.342288
fabA	-0.301915	9.21403	0.0873795	0.342525
ychJ	-0.340942	6.07206	0.0874532	0.342525
rcsB	-0.31914	7.65568	0.0876371	0.342913
mukE	0.269487	7.80849	0.0879968	0.343931
thiF	-0.719537	3.19279	0.0880673	0.343931
pabA	0.463282	4.19225	0.0884893	0.345245
ylaB	0.374914	6.35556	0.0888763	0.346156
hycE	-0.845683	2.18837	0.0889288	0.346156
yafE	0.530488	4.727	0.0889799	0.346156
fhlA	0.487673	5.08715	0.0895014	0.34785
anmK	0.514388	4.78688	0.0899779	0.349367
ymiB	1.5029	1.22832	0.0903146	0.350338
yfaZ	-0.341642	5.54232	0.0907838	0.351647
aspC	-0.299701	7.43798	0.0908262	0.351647
argG	-0.33834	5.81665	0.0910711	0.351915
nagZ	-0.326592	7.08282	0.0910927	0.351915
csiE	0.519349	4.64931	0.0911889	0.351915
rpoS	-0.312088	8.07388	0.0912436	0.351915
ychQ	-0.520226	5.58327	0.0913368	0.351938
ydcX	0.798824	3.14617	0.0914561	0.352062
glpC	0.935728	8.55131	0.0916176	0.352348
ydiY	-0.480405	5.93125	0.0917782	0.352408
mtlD	0.384982	7.18701	0.0918254	0.352408
pheA	-0.325358	6.82619	0.0919075	0.352408
cysM	-0.44864	4.61434	0.0919818	0.352408
rcsD	-0.258241	8.29448	0.0921851	0.352853
ubiX	-0.489701	4.38659	0.0923853	0.353284
yqiK	0.801921	3.4299	0.0925168	0.353452
yjjA	0.362836	6.06115	0.0926321	0.353559
ybdF	0.710193	3.3802	0.0928215	0.353948
uvrY	-0.300906	7.02067	0.0929281	0.35402
yddB	0.512852	5.6549	0.0936372	0.356386
fruB	0.523599	10.5415	0.0939529	0.357251
yehU	0.445917	6.80715	0.0941081	0.357505
ptsG	-0.348192	10.7013	0.0944184	0.358347
yqjC	-0.299331	6.33977	0.0947638	0.35932
ynjE	-0.602997	6.26991	0.0949099	0.359537
ydaM	0.653291	3.30047	0.0950355	0.359675
yeeE	0.767016	4.20778	0.0955087	0.361128
yffR	-0.841665	2.66708	0.0958964	0.362255
rhtA	-0.535014	4.13566	0.0962649	0.363308
ygeV	1.03563	5.85602	0.0964426	0.363639
ftnB	-0.799158	3.97288	0.0966525	0.364059
rpsK	-0.309028	12.9453	0.0967342	0.364059
typA	-0.391784	11.0461	0.0970416	0.364546
dsbD	-0.28684	6.34513	0.0970439	0.364546
rhtB	0.600035	3.82479	0.0974437	0.365708
yjaZ	0.458957	5.13528	0.097698	0.366322
yehT	0.517263	5.97074	0.0979382	0.366882
intZ	0.334142	6.59312	0.0981506	0.367338
phnF	-1.79506	1.04809	0.0984236	0.368019
ebgC	1.25677	2.46871	0.0985237	0.368053
ypjF	1.86321	1.11709	0.0987982	0.368577
dacC	-0.344464	5.91554	0.0988466	0.368577
ybeX	-0.298918	8.18889	0.0993509	0.368891
mscL	-0.30684	6.35077	0.0994009	0.368891
yihI	-0.343967	6.52556	0.0994149	0.368891
abgA	1.30448	1.96532	0.0994766	0.368891
hflK	-0.290927	9.51885	0.0995232	0.368891
astB	1.37653	1.81492	0.0996248	0.368891
ygcN	0.420559	5.48594	0.0996338	0.368891
entF	0.525479	5.22052	0.0996607	0.368891
ypdI	1.01835	2.70706	0.100084	0.370069
yhcM	0.348686	5.82086	0.100162	0.370069
dcuD	0.523694	4.37756	0.100261	0.370095
osmB	0.714013	2.66599	0.100434	0.370161
fecR	0.553915	5.70949	0.100462	0.370161
mltC	0.356108	6.26968	0.100758	0.370913
rhlB	0.237966	9.23334	0.101434	0.373064
yaaU	1.6343	1.48558	0.101573	0.373235
yehX	-1.09706	1.8433	0.1018	0.373647
dkgB	0.413522	5.43752	0.10187	0.373647
nlpA	0.613317	4.07399	0.102159	0.374366
yjbR	0.512973	4.91957	0.10262	0.375716
dapB	-0.34166	6.60073	0.102902	0.376407
rplJ	-0.317503	13.1405	0.103253	0.377349
yrhB	1.67169	1.40715	0.10346	0.377405
ygeR	0.335679	5.87388	0.103547	0.377405
sapF	-0.365096	5.69252	0.103585	0.377405
ampC	0.397826	5.30082	0.103711	0.377405
bamC	-0.267128	8.36365	0.103735	0.377405
deoA	0.646919	8.04584	0.103864	0.377533
yeaD	-0.447974	6.54008	0.10484	0.380741
rtcR	0.507679	4.63685	0.10504	0.381124
yfeX	-0.400579	8.05993	0.105381	0.381869
yhjE	-0.812994	2.88726	0.105434	0.381869
ygjR	0.653902	5.83672	0.10565	0.382005
yjeN	0.656853	3.58895	0.105661	0.382005
msrC	-0.297799	7.05717	0.106263	0.383838
rof	-0.487815	5.38495	0.107206	0.386899
ycaO	-0.354721	8.64961	0.107898	0.389048
ybjP	-0.916676	2.89387	0.10817	0.389683
scpA	0.578812	3.72545	0.108355	0.39
yciW	0.67452	4.42457	0.108503	0.390026
dacB	0.321987	6.02599	0.108555	0.390026
ppiC	0.321499	5.59154	0.108667	0.390081
yfaY	-0.352392	6.30344	0.109409	0.39233
fdoI	0.306789	8.95757	0.109519	0.39233
ligB	0.582428	4.22596	0.109585	0.39233
rpmD	-0.276974	11.5082	0.109797	0.392744
yihV	0.938842	2.59927	0.110023	0.393202
yccF	-0.396333	4.41062	0.110608	0.394248
ybhF	-0.501885	5.83767	0.110674	0.394248
lacY	1.02128	2.01141	0.110714	0.394248
pgrR	0.456875	4.35117	0.110745	0.394248
waaL	-0.359123	8.2357	0.11082	0.394248
uxuA	0.429043	6.07622	0.110921	0.394248
ygiC	0.238659	8.15901	0.111066	0.394248
alx	0.377255	5.80038	0.111119	0.394248
emrD	-0.378085	6.61861	0.111234	0.394248
pstS	-0.439017	4.76146	0.111291	0.394248
rpoD	0.361917	10.2816	0.111584	0.394762
gstB	-0.479518	4.64911	0.111725	0.394762
pgaA	0.486755	3.93846	0.111778	0.394762
ydcL	-0.380836	4.84681	0.111827	0.394762
aroG	-0.434871	7.32179	0.112788	0.397704
yhdE	0.346784	7.26911	0.112857	0.397704
rbn	0.316166	5.30215	0.113019	0.397741
yiaU	0.526684	4.05155	0.113064	0.397741
ldcC	0.345152	5.07272	0.113398	0.39857
gntR	0.30829	6.83904	0.113716	0.398996
yqiJ	0.940966	2.53258	0.113717	0.398996
rnlB	-0.337569	5.62281	0.113874	0.3992
malI	0.583626	4.9543	0.113974	0.399206
sbcC	0.349127	6.97161	0.114282	0.399792
menI	-0.465495	4.57619	0.114339	0.399792
ydjF	-0.519598	4.49485	0.114574	0.400265
prs	-0.412643	9.60004	0.114991	0.401048
ratB	-0.279821	5.97414	0.114996	0.401048
allC	0.779042	2.62812	0.115498	0.402308
lpoB	-0.352154	6.33617	0.11565	0.402308
actP	0.900633	2.87869	0.115656	0.402308
leuA	0.535445	5.99852	0.116457	0.404744
frwB	2.45083	1.26476	0.116784	0.405534
hycC	-1.04266	1.53756	0.117221	0.406701
ftsH	-0.255135	10.7638	0.117389	0.406933
tesA	-0.444926	5.11745	0.117633	0.407431
frlB	0.950461	2.34815	0.117836	0.407693
yoaC	0.52857	4.55674	0.11791	0.407693
alsA	0.974788	3.27222	0.118166	0.408227
wcaD	1.59577	0.715615	0.118654	0.409564
ycaK	-0.707913	3.01353	0.119299	0.411438
ybiA	0.565845	4.32029	0.119451	0.411542
yejH	0.348955	5.37737	0.119532	0.411542
hyaA	2.46648	1.59498	0.119879	0.412041
yoaK	-0.487289	3.88179	0.119957	0.412041
rhaT	1.00011	2.27565	0.120022	0.412041
yafW	0.538077	3.62428	0.120085	0.412041
hyfR	0.687497	3.15521	0.120578	0.413267
yjbJ	0.392082	5.02588	0.120764	0.413267
yjhH	0.752515	3.5029	0.120765	0.413267
mcbR	0.770001	3.10245	0.120905	0.413267
gpr	0.526577	4.8255	0.120956	0.413267
nfuA	-0.284684	6.80948	0.121056	0.413267
yeaQ	-0.653287	3.53104	0.121321	0.413648
yegV	0.632694	3.99607	0.121372	0.413648
yajL	-0.336008	5.55106	0.122126	0.415771
ybgA	-1.00605	1.8505	0.122201	0.415771
yjeM	0.320095	5.39515	0.122597	0.416764
dinB	0.510303	4.767	0.122699	0.416764
ulaA	0.890864	2.53994	0.122864	0.416973
yffB	0.33279	6.04099	0.123051	0.417012
ygcE	0.880232	2.4188	0.123081	0.417012
yjhF	0.525227	3.92458	0.123731	0.41886
gtrB	-0.303823	8.66137	0.124048	0.419584
yhaV	0.386254	5.61466	0.124213	0.41979
yccS	-0.301968	7.13772	0.124575	0.42066
hofN	1.73297	1.38719	0.124858	0.421266
sdhA	0.864848	7.57766	0.125052	0.421568
glnE	-0.238549	7.55524	0.125487	0.422681
ssb	-0.258183	7.97994	0.125702	0.422712
yihP	1.0384	2.21023	0.125705	0.422712
gshA	-0.226063	8.48305	0.126048	0.42342
rfbD	-0.440568	8.07544	0.126125	0.42342
yjbF	4.18254	0.676346	0.126526	0.424412
yfgI	0.608546	3.68457	0.127655	0.427845
cysK	-0.474616	6.79065	0.127935	0.428166
yfbN	-4.33313	0.878043	0.127963	0.428166
qorA	0.471664	5.54414	0.128292	0.428912
yfiF	-0.241439	7.98959	0.128911	0.430628
mtfA	-0.629306	4.62753	0.129144	0.43105
ycgY	-2.49713	0.841867	0.129866	0.433102
wcaE	4.18806	0.35187	0.130107	0.433548
mhpB	-1.29083	1.06656	0.130382	0.434105
essD	0.733014	3.17745	0.130504	0.434155
mdtE	0.82823	2.51011	0.130691	0.434418
satP	0.443101	6.46692	0.130805	0.434442
hchA	-0.417424	4.20851	0.131046	0.434884
bssR	-0.972057	4.49694	0.13126	0.435237
usg	-0.283221	7.30858	0.131617	0.436062
yggR	0.831662	2.76917	0.131911	0.436608
purF	-0.319799	6.18861	0.132005	0.436608
rimL	0.50112	4.33527	0.132153	0.436608
argE	0.433278	6.16322	0.132214	0.436608
ugpE	1.59357	1.18451	0.132749	0.437826
nudL	-0.493607	4.35977	0.132824	0.437826
yibG	1.60603	1.75784	0.132919	0.437826
yaaY	1.24805	2.17803	0.133016	0.437826
paaZ	-3.9537	0.814668	0.133145	0.43788
srlD	-0.723331	4.69049	0.133401	0.43788
pdxH	-0.322718	5.48671	0.133406	0.43788
aidB	0.615334	3.06353	0.133466	0.43788
tdcB	1.48342	7.08305	0.13376	0.437899
torZ	0.527208	3.69581	0.133854	0.437899
ycgZ	1.07439	2.15136	0.133905	0.437899
yeeS	0.993311	2.47738	0.133905	0.437899
yidR	0.294482	5.88494	0.134153	0.438355
paaX	-0.490131	4.60852	0.134684	0.439735
kdsB	-0.281755	7.29443	0.135618	0.442427
fabH	-0.271578	9.97811	0.135903	0.442999
yraH	1.0201	2.32722	0.136184	0.443559
trxA	-0.268261	9.17731	0.136311	0.443616
yebB	0.516677	4.03446	0.137647	0.447603
yicG	-0.449595	4.73057	0.138304	0.449378
endA	0.434075	4.62228	0.138753	0.450169
ycbK	0.293529	7.10402	0.139124	0.450169
kdsD	0.225174	7.64111	0.139205	0.450169
yqeG	-0.442189	6.83508	0.139212	0.450169
ygbJ	0.902387	2.37211	0.139281	0.450169
thyA	-0.299149	7.13365	0.139287	0.450169
yigA	0.280084	6.97121	0.13941	0.450169
cdsA	0.339996	8.18582	0.139439	0.450169
mglB	0.956629	4.18789	0.1397	0.450652
tdcF	-1.02036	2.68311	0.140209	0.451934
cspI	0.983101	3.9642	0.140483	0.452457
yafO	0.531745	3.70467	0.140911	0.452969
setC	0.998065	1.6483	0.140972	0.452969
ynfN	2.12516	1.53033	0.140978	0.452969
fadR	0.223608	7.23799	0.141352	0.453178
rluB	0.438365	8.28359	0.141477	0.453178
pdxK	-0.384365	5.63224	0.14152	0.453178
yobA	0.30259	6.32872	0.141521	0.453178
ybbN	-0.262831	6.91302	0.141604	0.453178
fxsA	-0.435322	4.50733	0.142243	0.454861
gspE	0.703021	3.0157	0.143208	0.457588
murJ	-0.397977	6.16097	0.143355	0.457695
yffQ	-1.31759	1.19262	0.143546	0.45774
mepM	0.330769	7.32887	0.143596	0.45774
pbpC	-0.427317	4.65555	0.144356	0.4598
lptF	0.216224	7.93385	0.144658	0.460401
elaB	-0.472731	3.92253	0.144962	0.46055
casD	-0.871186	2.3156	0.14506	0.46055
syd	0.283289	5.57157	0.145316	0.46055
csgF	4.20313	0.677818	0.145404	0.46055
speB	-0.241817	7.5774	0.14541	0.46055
ykfA	0.521336	3.793	0.14549	0.46055
dtd	-0.41063	5.76293	0.145503	0.46055
dcp	-0.284589	6.62912	0.145704	0.460824
hyaB	1.19707	1.98875	0.146055	0.461575
purC	-0.370902	4.72055	0.146593	0.462915
secF	-0.295152	9.22912	0.147292	0.464758
narV	-2.7137	1.1535	0.148126	0.466858
ylcI	1.33054	1.43784	0.148303	0.466858
lpxB	-0.266727	8.08773	0.148365	0.466858
aroF	-0.33532	6.08395	0.14842	0.466858
cohE	-0.295979	5.88096	0.148689	0.467341
fabG	-0.231348	10.5775	0.148847	0.467474
dicA	-0.352993	5.3355	0.149363	0.468071
rna	0.287292	6.45184	0.149383	0.468071
arnD	0.802984	2.34355	0.149625	0.468071
yqgA	-0.578972	5.48846	0.149644	0.468071
mlc	0.505665	7.61057	0.14984	0.468071
hslV	-0.338153	6.96796	0.149994	0.468071
mgrB	-0.564693	4.1974	0.150028	0.468071
ydjE	0.611396	3.50753	0.150332	0.468071
ivbL	-1.53532	1.65279	0.150398	0.468071
ymfA	0.653114	4.93578	0.150638	0.468071
dnaQ	-0.251958	5.91358	0.150656	0.468071
ibsE	-0.418826	4.81813	0.150778	0.468071
argP	0.397906	5.75589	0.150852	0.468071
uspE	0.435898	7.63726	0.151139	0.468071
zraP	0.539204	3.45817	0.15118	0.468071
recD	-0.337868	6.04143	0.151223	0.468071
lysS	-0.28496	10.0752	0.151416	0.468071
gspA	0.854906	2.22503	0.15143	0.468071
mdtL	0.475197	3.71805	0.151445	0.468071
yccT	0.935726	1.98025	0.151709	0.468071
damX	-0.286296	9.32076	0.151754	0.468071
yjdF	0.695491	3.45186	0.151756	0.468071
yjaH	0.271367	7.19658	0.151808	0.468071
yjjK	-0.268689	9.22564	0.151929	0.468071
sufB	-0.488777	3.90812	0.152043	0.468071
rdgC	-0.26251	6.45414	0.152048	0.468071
plaP	-0.673433	9.47586	0.152193	0.468162
gltF	-0.405489	4.02498	0.152576	0.468667
yfeK	0.729964	2.58026	0.152589	0.468667
glcG	-0.774673	2.84979	0.152753	0.468731
yqeH	0.727982	2.6753	0.152842	0.468731
grpE	-0.257418	8.47657	0.153545	0.47053
yccA	0.27483	7.94868	0.153811	0.470683
oppF	-0.298751	6.92104	0.153836	0.470683
lptD	0.217157	9.69367	0.154002	0.470683
ynbC	0.778083	2.62182	0.154061	0.470683
rplM	-0.303426	12.1049	0.154295	0.470972
rpoA	-0.249871	14.2119	0.154404	0.470972
yadK	1.15021	1.68352	0.154639	0.470972
mcrB	0.261549	6.88524	0.154648	0.470972
glgC	-0.345266	6.21909	0.154738	0.470972
hscA	-0.304049	8.82603	0.155331	0.47242
pheP	-0.374734	7.10061	0.15545	0.472427
sbp	0.540075	4.8342	0.155705	0.472846
alkA	-0.773268	2.99177	0.156063	0.473479
moeA	-0.275108	7.01947	0.156147	0.473479
murB	0.230496	7.46022	0.156327	0.473624
yfcH	-0.246648	6.7293	0.156429	0.473624
ftsA	-0.204741	8.65444	0.156628	0.473634
yejE	-0.516393	4.13836	0.156667	0.473634
pgm	0.227841	9.29537	0.157097	0.474577
melA	0.585764	3.01205	0.157352	0.474993
ymgA	1.02321	2.50513	0.157507	0.475105
yqjD	-0.320299	5.62519	0.157659	0.475121
exbD	0.269498	8.04454	0.157802	0.475121
sbmA	-0.315672	5.28951	0.157864	0.475121
puuR	-0.479921	3.65338	0.158169	0.475685
pepN	-0.284213	9.0371	0.15837	0.475852
umuC	0.408833	4.37348	0.15846	0.475852
yqaB	0.298175	6.26127	0.15885	0.476669
ampD	0.445968	5.40354	0.159723	0.478932
tnaA	1.11672	5.91928	0.15991	0.479137
yojI	0.59632	6.95258	0.160198	0.479284
rsmD	0.301486	5.77632	0.160273	0.479284
yccU	-0.374741	4.43755	0.160315	0.479284
yjfI	0.99324	1.61415	0.160731	0.480172
ydbC	-0.962765	2.93001	0.160884	0.480277
trmJ	0.204867	7.66478	0.161517	0.48181
minD	-0.305583	8.16969	0.162258	0.483638
malE	-1.01384	7.10721	0.162369	0.483638
ltaE	-0.362738	5.45845	0.162534	0.483773
nth	-0.251672	5.81582	0.163278	0.485627
fabR	0.216201	7.66687	0.163455	0.485799
ptrA	-0.255422	7.14067	0.164152	0.487429
valS	-0.316999	10.1285	0.164358	0.487429
xanQ	0.759817	2.34295	0.164366	0.487429
yfdP	2.14461	0.676826	0.164539	0.487483
mlrA	0.732709	2.54982	0.164734	0.487483
znuC	-0.398592	5.14678	0.164746	0.487483
gatB	0.715053	7.69122	0.165161	0.488356
rpoH	0.268342	9.04838	0.165513	0.488356
talB	-0.256796	9.70927	0.165548	0.488356
yeeJ	0.342304	5.9367	0.165638	0.488356
wecC	-0.348279	8.26643	0.165645	0.488356
yidE	0.393371	6.15337	0.166052	0.488521
fimF	-0.996404	2.60766	0.166119	0.488521
chpS	0.493129	3.68246	0.166139	0.488521
yniC	-0.328221	5.07434	0.166184	0.488521
yjiX	-0.875236	4.78516	0.166308	0.488531
mmuP	1.06931	1.97515	0.167167	0.489868
mutM	0.35299	5.95935	0.167171	0.489868
rnd	0.320914	6.87693	0.167234	0.489868
rpsI	-0.30673	11.9518	0.167248	0.489868
yedZ	1.01431	2.37182	0.168172	0.492218
bcsZ	-0.574205	3.25896	0.168463	0.492444
ffh	-0.214934	8.80009	0.168533	0.492444
phnO	-0.914155	2.34665	0.168773	0.492444
osmE	-0.558172	4.16831	0.168833	0.492444
pgi	-0.326692	9.48885	0.168859	0.492444
treR	0.406921	4.15333	0.16899	0.49247
metE	-0.396263	4.66947	0.169662	0.494016
yhhS	0.328191	5.69017	0.169764	0.494016
yihQ	0.944415	2.06302	0.170207	0.4944
yieE	0.409337	6.22515	0.170213	0.4944
bglA	-0.272267	7.89107	0.170389	0.4944
yafV	0.396004	4.89735	0.17041	0.4944
ivy	-0.504645	4.31459	0.170508	0.4944
yeaK	-0.393247	5.27788	0.171209	0.495763
ycbU	1.00904	2.25079	0.171224	0.495763
tmk	0.288666	5.71691	0.171346	0.495763
manY	0.436949	8.98812	0.171648	0.496281
arnB	-0.647611	2.57556	0.17222	0.497296
yciQ	0.373194	5.3138	0.172245	0.497296
yafN	0.405334	4.01605	0.172532	0.49777
yidI	0.572138	3.53453	0.172662	0.49779
yceQ	-0.317457	5.51265	0.17289	0.497878
yqeB	0.790324	3.89518	0.173097	0.497878
ybiI	1.19699	2.20033	0.173195	0.497878
cobT	-0.289445	5.21565	0.173228	0.497878
agaS	0.82034	2.19798	0.173309	0.497878
narQ	0.344281	5.27284	0.17362	0.498417
thiG	-0.513797	3.29271	0.174175	0.499654
pyrB	-0.540292	3.61932	0.174298	0.499654
ydgA	-0.194589	8.0421	0.174503	0.499886
bisC	0.226742	6.64948	0.174713	0.500017
ppsR	-0.569989	2.9767	0.174795	0.500017
ascG	0.337734	5.46011	0.175046	0.500378
yegP	0.819593	2.14268	0.17522	0.500522
ycdX	-0.291733	6.21105	0.175362	0.500574
yebK	0.505919	6.48499	0.175883	0.501707
zntR	0.392295	4.96717	0.176178	0.502159
yjcF	1.07086	1.66915	0.17629	0.502159
shiA	0.298205	5.73585	0.176901	0.503537
tdcG	-0.528705	3.25391	0.177064	0.503537
yihW	0.294778	5.97225	0.177147	0.503537
gsiC	-0.545606	3.54414	0.177413	0.503936
yaiC	0.580871	3.26831	0.177596	0.504104
fhuB	0.336026	6.79835	0.177776	0.504259
gudD	0.451674	3.53443	0.178459	0.505628
kdpB	-0.437287	3.73832	0.178509	0.505628
purK	-0.376024	5.5276	0.178903	0.50639
mocA	-0.832592	2.90298	0.179278	0.507097
pyrE	0.357605	4.30591	0.179465	0.507272
hofO	1.42415	1.30872	0.179736	0.507518
ybeD	-0.3169	5.41588	0.179875	0.507518
yidK	1.30938	1.74717	0.180385	0.507518
arnF	0.376595	4.98645	0.180455	0.507518
lptC	0.261975	7.32053	0.18049	0.507518
rpmC	-0.201458	11.6332	0.180538	0.507518
ygaU	-0.411678	4.33579	0.180552	0.507518
tyrP	0.346626	5.42062	0.180557	0.507518
rstA	-0.320011	5.86296	0.180711	0.507598
nlpC	-0.453242	4.32101	0.181347	0.508711
inaA	0.269213	5.9287	0.181359	0.508711
ybjQ	0.372524	4.84876	0.181694	0.509107
ypdK	-0.866886	1.80529	0.181765	0.509107
sodC	0.428473	4.44476	0.18198	0.509107
prfB	-0.269488	9.45682	0.182183	0.509107
ypfG	0.608885	3.69003	0.18228	0.509107
torY	1.4517	1.66283	0.182329	0.509107
preT	0.71765	4.28734	0.182382	0.509107
ccmF	-0.329679	5.22674	0.182734	0.509664
ycbX	0.253419	6.02329	0.182833	0.509664
yecM	-0.346765	4.08571	0.183195	0.510136
cysA	-0.881783	3.03039	0.183255	0.510136
recC	0.212092	7.79909	0.183605	0.510759
talA	-0.642419	3.04971	0.184594	0.513156
yniB	0.294266	5.5152	0.184899	0.513652
puuA	0.614554	3.35697	0.185193	0.514115
fldB	0.248742	6.71903	0.185444	0.514195
ygdD	0.38512	5.14149	0.185477	0.514195
dsdX	0.934803	5.31799	0.185772	0.514662
nuoF	-0.31231	8.91191	0.186169	0.515406
yicO	1.45067	1.51547	0.186827	0.51651
gpp	0.236381	8.72724	0.186864	0.51651
yohF	0.822212	2.48773	0.186951	0.51651
iscR	0.264926	6.32096	0.187457	0.517185
gtrA	-0.30234	6.62859	0.187579	0.517185
pinR	1.26043	1.94628	0.187579	0.517185
secA	-0.250718	10.1841	0.187851	0.517366
relA	0.23049	8.37665	0.1879	0.517366
hns	-0.249949	9.20479	0.188721	0.519273
rlmC	0.389518	5.88058	0.189068	0.519874
cybB	-0.32962	5.92113	0.189765	0.521202
ymfJ	-1.04224	1.913	0.190108	0.521202
patD	-0.527738	3.59145	0.190189	0.521202
yceK	-0.482884	3.23463	0.190192	0.521202
elfG	-0.666287	3.08136	0.190196	0.521202
ypeA	-0.400444	4.51777	0.190808	0.522524
fldA	-0.23266	7.74542	0.191202	0.523139
frlR	0.367516	4.54674	0.191404	0.523139
hisJ	-0.316903	5.02459	0.191421	0.523139
malQ	0.480195	6.91751	0.191758	0.523706
yfbK	-0.798763	2.8132	0.193266	0.527469
nupX	1.45288	1.56024	0.194158	0.529109
ydhX	1.16424	1.86369	0.194201	0.529109
dcd	-0.231602	7.04009	0.19443	0.529109
yjjG	0.381656	6.50439	0.194517	0.529109
ppiB	-0.22144	9.01146	0.194714	0.529109
mnmE	0.281769	7.52535	0.194739	0.529109
dmsC	-0.782378	4.78859	0.194783	0.529109
ydcJ	1.14246	2.03418	0.194947	0.529199
pflC	0.730195	2.20202	0.195339	0.529907
lnt	-0.399956	7.25791	0.195868	0.530637
ypeC	0.616519	3.40037	0.195871	0.530637
metF	0.397768	4.21017	0.196772	0.532721
maeA	-0.181992	8.09314	0.197205	0.533537
yeeX	-0.308726	7.41006	0.198135	0.535518
yoaH	-0.409762	4.0576	0.198203	0.535518
ldcA	0.359915	4.53203	0.198461	0.535573
ybiC	-0.484153	4.4574	0.198488	0.535573
nagB	0.434653	7.44681	0.198621	0.535575
yagI	-0.356544	4.97918	0.199058	0.536395
glnD	0.211247	6.98617	0.199726	0.537836
ycgV	0.37165	4.3796	0.200046	0.53834
wcaL	-0.750657	2.90099	0.200481	0.539056
sugE	0.361809	5.67291	0.200579	0.539056
yfcI	-0.446981	3.82926	0.201155	0.540209
serB	-0.23174	6.78938	0.201275	0.540209
sapA	-0.245446	6.30512	0.201982	0.541516
ycaN	0.650438	3.10976	0.20203	0.541516
ygbI	0.333311	4.56573	0.202802	0.542964
atpF	-0.220499	10.5114	0.202839	0.542964
aat	-0.335319	5.3616	0.203075	0.543235
nadR	-0.229701	6.99536	0.203299	0.543474
yddG	-0.635977	3.26962	0.203785	0.544413
yhaO	0.707879	6.82394	0.204977	0.547237
yebT	0.253062	6.41547	0.205312	0.547769
murG	0.22076	7.91309	0.20581	0.54846
potA	-0.395002	8.42001	0.205915	0.54846
bolA	-0.332417	5.95373	0.205978	0.54846
yagH	0.4467	3.54564	0.206257	0.54871
wcaJ	1.45185	0.962522	0.206343	0.54871
lpoA	-0.207505	7.25027	0.207067	0.55016
xseA	-0.218338	7.43519	0.207161	0.55016
ycdZ	-0.285639	7.33971	0.207327	0.550241
secE	-0.302044	8.69289	0.208195	0.552182
yidJ	0.688058	2.92939	0.208394	0.552348
ecpD	0.497324	3.83824	0.208829	0.553137
trkH	0.198838	7.45081	0.209221	0.553812
sbcB	-0.28668	6.52774	0.209402	0.553929
ybgS	-1.18271	1.41734	0.210203	0.555303
fecI	0.393777	5.15673	0.210248	0.555303
roxA	-0.18468	7.34743	0.210334	0.555303
gadC	0.965426	2.42849	0.210658	0.555369
rnk	0.317404	5.94952	0.210925	0.555369
rpoB	-0.221531	13.1403	0.210943	0.555369
yegE	-0.321283	5.16983	0.211059	0.555369
sapD	-0.281259	6.4623	0.211159	0.555369
ibpB	0.616699	3.72163	0.211183	0.555369
mutY	-0.251444	6.76655	0.211364	0.555482
waaG	0.260754	7.28469	0.211933	0.556618
ymfI	-0.657308	2.91976	0.212499	0.557742
purL	-0.355866	6.78477	0.21337	0.55957
rpoC	-0.184948	13.3257	0.213473	0.55957
entD	0.976279	2.81464	0.213728	0.559877
tusC	0.334941	5.22892	0.213978	0.560168
fhuE	0.395064	4.30395	0.214301	0.560649
yhiM	0.569469	4.6378	0.214585	0.56103
recO	-0.405828	7.01466	0.215002	0.561453
plsX	-0.317793	9.05611	0.215025	0.561453
ykgL	-0.752464	2.06134	0.215507	0.561872
cpsG	-0.654954	1.79647	0.215507	0.561872
dsbC	0.188999	7.2447	0.215602	0.561872
ymfL	-0.988662	2.23369	0.216649	0.564237
ispH	-0.251086	7.76582	0.217311	0.565297
ybaY	-0.372719	4.102	0.217336	0.565297
curA	-0.686765	3.36433	0.217479	0.565305
rob	0.227226	7.83561	0.217736	0.56561
yfbP	-0.463813	4.30307	0.21849	0.566476
aroC	-0.183523	7.28682	0.21854	0.566476
ispU	0.313797	8.34157	0.218612	0.566476
paaG	-1.36146	0.782675	0.218784	0.566476
hipB	-0.560386	2.71781	0.2189	0.566476
rlmE	0.220124	8.55517	0.218921	0.566476
ubiJ	0.227607	7.25122	0.219147	0.566476
caiB	0.324417	4.34161	0.219468	0.566476
torC	-2.18901	0.778537	0.219484	0.566476
dppD	0.557648	3.46656	0.219588	0.566476
slyX	0.300766	4.92148	0.219611	0.566476
yhfL	0.781921	2.41664	0.219934	0.566578
purD	-0.301733	5.27801	0.220073	0.566578
arnC	-0.841358	1.86649	0.220192	0.566578
mdtI	0.905775	3.04293	0.220211	0.566578
csiD	-1.18389	1.22769	0.220847	0.567853
ygbF	0.794541	2.11493	0.221322	0.568711
lipB	-0.2391	6.20553	0.222065	0.569957
ygcO	0.979453	2.81625	0.222089	0.569957
gatD	0.813483	6.12866	0.222367	0.570308
yjjJ	0.25249	6.48729	0.223126	0.571894
thiL	-0.312263	6.59885	0.223594	0.572728
oppD	-0.268942	7.18712	0.223968	0.573323
yeaI	0.673634	4.11568	0.224334	0.573646
hyfJ	1.25452	1.41004	0.224377	0.573646
alsB	0.786885	4.14218	0.224546	0.573712
insI1	0.546046	3.93666	0.22491	0.574282
prpB	1.17091	1.44903	0.225401	0.575164
dps	-0.400905	5.58822	0.2257	0.575164
yfjI	0.992828	1.67171	0.225731	0.575164
pykA	-0.315	8.64496	0.225825	0.575164
glmM	0.169816	9.10347	0.226013	0.57528
yiaW	1.89913	0.501859	0.226316	0.57569
insD1	1.04958	1.31997	0.226625	0.575823
nudI	-0.480824	2.88734	0.226738	0.575823
ypdB	-0.267463	5.36021	0.226921	0.575823
edd	-0.338141	7.18481	0.226939	0.575823
fkpA	-0.176701	9.32872	0.227337	0.576111
yciU	-0.260714	5.91449	0.227337	0.576111
yneJ	-0.495058	3.26967	0.227908	0.577195
rplK	-0.244568	12.1905	0.228068	0.57724
kdgT	0.49378	3.62665	0.228356	0.577606
frwC	1.19745	1.69345	0.228637	0.577956
yeeA	0.40029	4.2681	0.229507	0.579338
yfcV	1.89649	1.31447	0.229852	0.579338
gltJ	0.50753	4.02927	0.229912	0.579338
mnmG	0.415367	9.22612	0.230003	0.579338
hemH	-0.223789	5.67843	0.230065	0.579338
yncG	1.90508	1.16332	0.230192	0.579338
secY	-0.189329	14.2547	0.230292	0.579338
ldtD	0.313906	6.26421	0.23033	0.579338
htpX	-0.216209	7.69115	0.230792	0.580137
yjjM	-0.622214	4.24714	0.23179	0.581869
yceD	-0.235926	11.5411	0.231831	0.581869
yiiQ	-0.405572	4.89607	0.231945	0.581869
rffG	-0.296528	8.02029	0.232057	0.581869
rhaM	1.8967	1.04389	0.232361	0.582272
hpt	-0.194756	8.13762	0.234187	0.586156
mntR	0.286868	5.54446	0.234201	0.586156
yhbW	-0.39108	5.23551	0.23464	0.586891
thiE	-0.598488	3.0563	0.234819	0.586975
ycgG	0.799619	2.32618	0.235221	0.587616
gcvP	-0.470804	7.62959	0.235507	0.58783
yicH	0.326554	6.21836	0.235597	0.58783
rimI	0.288241	6.38001	0.23615	0.588835
ydcI	0.687042	3.98663	0.236291	0.588835
ymgD	-0.355952	3.52502	0.236622	0.588912
mdtK	-0.253326	5.89695	0.236638	0.588912
adiC	0.743344	3.39991	0.236759	0.588912
hemE	-0.228931	7.09732	0.237215	0.589339
nhaR	0.265033	6.43031	0.237223	0.589339
rhmD	-1.44768	1.35246	0.237807	0.589761
ygcS	1.05305	1.03985	0.237917	0.589761
cysD	-0.919324	1.87042	0.237988	0.589761
yaiE	0.337035	5.15074	0.238116	0.589761
yebQ	0.52202	3.62973	0.238122	0.589761
yfcJ	0.32924	5.04876	0.238422	0.589965
rseC	-0.24644	6.38036	0.238497	0.589965
yfeS	-0.395473	4.21899	0.23866	0.590007
yeaM	0.440086	3.556	0.238827	0.590061
paoC	0.790961	2.19294	0.239083	0.59028
yedY	0.488386	3.08843	0.239284	0.59028
sseB	-0.215516	7.03186	0.239578	0.59028
fruK	0.382911	10.0545	0.23995	0.59028
pepD	-0.242893	9.09621	0.240083	0.59028
ydcP	-0.338854	7.14013	0.240148	0.59028
caiC	0.3341	3.99706	0.240195	0.59028
secM	0.187822	7.96989	0.240314	0.59028
yddA	0.548994	4.78233	0.240318	0.59028
glpX	0.293355	7.61434	0.240376	0.59028
tas	-0.342806	6.49126	0.240822	0.591015
puuB	1.92112	1.25935	0.241242	0.591687
nagA	0.407734	7.56805	0.241681	0.592404
yaiY	0.768782	2.51038	0.242162	0.593223
xerC	-0.243675	7.40965	0.242318	0.593245
ydhQ	-0.21077	6.90198	0.242782	0.593841
nadE	-0.284966	7.26668	0.242855	0.593841
yfeN	0.916442	1.95605	0.243311	0.594597
ypfN	-0.267699	4.98091	0.243518	0.594742
yebO	-0.268508	7.55076	0.243762	0.594978
iscU	-0.202471	8.05812	0.244101	0.595447
yeaG	-0.441286	3.28252	0.244567	0.596223
ybaT	0.561361	2.83234	0.244786	0.5964
yeaC	-0.340895	5.90137	0.245522	0.59765
ybcW	-0.635491	2.91422	0.245595	0.59765
yphH	0.325809	4.18982	0.245755	0.597678
uspG	0.360359	5.11209	0.246437	0.598699
ligA	-0.251697	7.74905	0.246558	0.598699
soxR	-0.534085	2.90764	0.246619	0.598699
yecF	-0.307818	5.40201	0.246925	0.599082
yecC	-0.265019	5.00464	0.247083	0.599107
yiaN	-1.22069	0.821078	0.247704	0.599757
ftsB	0.238946	6.30993	0.247792	0.599757
efeB	0.385247	5.02989	0.247802	0.599757
potI	-0.791697	1.73656	0.247945	0.599757
yhcD	0.296017	5.03323	0.248596	0.600971
ariR	1.28284	1.40779	0.249246	0.601929
exoX	-0.360469	4.48927	0.24929	0.601929
etp	-0.589255	2.43207	0.24945	0.601957
ydaN	-0.307253	5.09533	0.250678	0.60456
ydeR	1.59077	0.782815	0.25093	0.604767
opgH	-0.218451	9.06207	0.251202	0.604767
fdrA	3.87968	0.887942	0.251213	0.604767
yjhQ	0.713449	2.89807	0.25183	0.605376
phnG	3.87979	0.322263	0.251931	0.605376
yeeY	0.350781	5.12341	0.252044	0.605376
fabZ	0.206301	8.84501	0.252065	0.605376
yecA	0.306922	6.61099	0.252538	0.6061
ydiT	3.49607	0.474659	0.252688	0.6061
argT	0.606564	3.82606	0.252817	0.6061
hypT	0.269797	5.48594	0.253617	0.60766
uhpC	0.37591	4.3335	0.254047	0.608327
umpH	-0.223686	6.85644	0.25454	0.609149
mscK	-0.214434	7.48228	0.255042	0.609678
ynfC	-0.328263	4.59443	0.255063	0.609678
nikC	0.665505	4.71013	0.255673	0.610774
cysB	-0.23282	6.63947	0.256023	0.610987
sucA	-0.335692	8.52205	0.256173	0.610987
cyaY	-0.250537	5.33204	0.256216	0.610987
ykgR	3.4951	0.319828	0.256556	0.611438
murF	0.220853	8.41512	0.257013	0.61185
mdfA	-0.394027	6.04874	0.257031	0.61185
nlpI	0.200045	11.0629	0.257345	0.611997
mcrC	0.267295	5.66769	0.257396	0.611997
ytjC	0.206507	6.67369	0.25858	0.61445
yjeJ	0.371926	4.34128	0.258976	0.615031
nudG	-0.414895	3.37643	0.259346	0.615546
tsx	0.234459	9.73683	0.259845	0.61637
yfdQ	-1.05058	1.45955	0.260046	0.616485
fdnH	-0.412134	7.42728	0.261132	0.618639
hldD	-0.178663	8.76736	0.26128	0.618639
yfhG	0.278725	5.04901	0.261414	0.618639
yigG	0.982349	1.79628	0.261683	0.618689
xanP	0.311212	3.97724	0.261741	0.618689
dxr	0.183597	7.27586	0.262061	0.619084
thiQ	0.432611	4.98994	0.262783	0.620425
ydhT	0.81595	1.89051	0.263293	0.620543
ulaC	0.815908	1.91858	0.263293	0.620543
yjiH	0.815908	1.72578	0.263293	0.620543
zwf	-0.170369	8.95276	0.264062	0.621991
narL	-0.291797	6.58166	0.264324	0.622247
sdhD	0.647942	5.30635	0.264535	0.622307
ldrD	0.799509	2.65649	0.264912	0.622307
yaiP	0.844735	2.00053	0.264948	0.622307
ychN	-0.32125	5.19299	0.265014	0.622307
yphC	-0.653857	2.57051	0.265174	0.622307
miaA	-0.16429	9.20346	0.265273	0.622307
cpxA	0.172572	7.84587	0.265478	0.622425
sthA	0.296801	7.70936	0.265791	0.622798
fepC	0.369737	4.51891	0.265951	0.622811
deoC	0.410599	7.34718	0.26642	0.62329
rseA	-0.222795	8.00174	0.266519	0.62329
sufC	-0.701421	2.88176	0.266631	0.62329
aaeR	0.280875	5.69261	0.266772	0.62329
paoD	0.724536	2.50297	0.267084	0.62366
recN	0.201717	6.80851	0.267329	0.623871
moaD	-0.325552	4.5758	0.268056	0.624703
phnL	0.652837	2.5164	0.268131	0.624703
yiiD	-0.248934	6.444	0.26815	0.624703
hycB	3.49237	0.352794	0.268743	0.625637
ppdC	0.787082	2.23878	0.268908	0.625637
potE	0.774137	2.50569	0.269015	0.625637
cusC	-1.12055	1.56843	0.269352	0.626062
ybdD	0.595157	2.90821	0.269783	0.626702
rnt	-0.32215	5.75113	0.270073	0.626948
ansB	0.691237	8.90262	0.270314	0.626948
yafS	0.23503	5.68502	0.270521	0.626948
uhpB	0.526239	5.04725	0.270661	0.626948
ygjK	0.512525	2.83729	0.270664	0.626948
yeiE	-0.261746	5.96301	0.270883	0.627095
gspH	-1.11618	1.2021	0.271291	0.627159
trxB	-0.193519	8.32137	0.27163	0.627159
yfjS	-1.16761	1.4907	0.271701	0.627159
ubiF	-0.246375	6.18751	0.271716	0.627159
rhsD	0.308672	4.86892	0.271959	0.627159
casC	-0.480069	2.94552	0.27199	0.627159
acpH	0.36296	3.80408	0.271996	0.627159
higA	0.37365	3.75413	0.273437	0.630121
menA	0.280965	6.22947	0.273661	0.630278
lrhA	0.253366	6.29472	0.275164	0.632913
yqcA	-0.258329	5.70311	0.275208	0.632913
intR	-0.610922	2.79146	0.275275	0.632913
yggU	0.300441	5.41621	0.276342	0.635005
pitA	0.223948	9.75053	0.277137	0.636471
ybcV	1.32982	2.00537	0.277837	0.637613
cfa	-0.303073	6.5179	0.27795	0.637613
gsiD	-0.484862	3.24892	0.278314	0.638012
dacD	-0.362721	4.31407	0.27844	0.638012
ansP	-0.346041	6.18597	0.279157	0.639134
pagP	0.482669	3.17388	0.279246	0.639134
ydcK	0.607633	2.55244	0.280204	0.640964
ybjT	-0.260681	5.61247	0.280507	0.641295
yagN	-0.304538	5.1723	0.280858	0.641735
ytfQ	0.474974	3.55483	0.281103	0.64193
yjgL	-0.346211	4.28427	0.281398	0.642242
yiiM	0.276026	5.53633	0.281627	0.642403
hyfF	0.51629	2.56905	0.282502	0.644034
mltA	-0.237392	6.61651	0.282872	0.644515
aaeB	0.368585	3.99689	0.283255	0.644844
ybhS	-0.473	4.28006	0.283336	0.644844
acnB	-0.260738	9.35873	0.28366	0.645218
srlB	-0.978221	3.69518	0.284961	0.647262
cedA	-0.487913	2.53573	0.285317	0.647262
cysC	-0.786834	2.54968	0.285349	0.647262
nadA	-0.413215	3.67948	0.285409	0.647262
fdnG	-0.366859	9.75211	0.285618	0.647262
smf	0.386044	4.67348	0.285724	0.647262
wecD	-0.246751	6.76034	0.28582	0.647262
prmB	-0.173282	6.84592	0.285983	0.647262
bcsG	0.26318	5.91621	0.285999	0.647262
rsmE	-0.203136	6.25697	0.286273	0.647464
yaiO	0.691858	1.79164	0.286409	0.647464
yrbL	0.16827	8.28977	0.28669	0.647559
yidZ	0.24392	5.11274	0.286797	0.647559
dnaJ	-0.299007	8.89647	0.286932	0.647559
yjjX	0.230538	5.01032	0.287145	0.647679
yjeO	0.400632	4.24833	0.28752	0.648094
infA	-0.269569	8.23057	0.28765	0.648094
mlaF	0.168792	8.02352	0.288325	0.649253
ampE	0.40471	5.13951	0.289003	0.650298
yneK	-1.669	1.35958	0.289111	0.650298
nikB	0.543846	4.97287	0.289287	0.650334
ygbA	0.825826	2.221	0.289879	0.651152
cadC	0.30856	5.31075	0.289973	0.651152
atpC	-0.15705	10.0405	0.29019	0.651206
eutG	-1.66896	0.83962	0.29032	0.651206
btuB	-0.169929	8.46103	0.290944	0.652243
modE	0.272075	5.60202	0.291161	0.652369
ynfK	-0.382457	6.8674	0.291639	0.653077
ccmE	-0.433852	3.89587	0.292907	0.655553
queE	-0.258859	6.64774	0.29394	0.656953
fabB	-0.20551	10.0154	0.294047	0.656953
yfcO	0.253519	5.32668	0.294123	0.656953
hyfD	0.89796	1.30483	0.294253	0.656953
dapE	0.18258	7.16923	0.294345	0.656953
purB	-0.229287	7.91126	0.294582	0.65712
trpC	0.321384	5.19332	0.294764	0.657162
ydhC	-0.325213	6.71068	0.295567	0.658537
yciO	0.195884	6.21418	0.295861	0.658537
elfD	1.23969	0.990388	0.2959	0.658537
ydhK	0.224885	5.16397	0.296076	0.658537
ppk	0.206893	7.84296	0.296199	0.658537
pinE	2.10777	0.941492	0.296494	0.658537
yqhD	-0.280809	7.20783	0.296521	0.658537
btuE	-0.276122	4.98554	0.297133	0.659535
xdhD	0.349303	3.82145	0.297473	0.659888
mutT	-0.26677	5.04188	0.297619	0.659888
fumA	-0.359658	6.01175	0.297892	0.660132
argB	0.4325	3.87809	0.298626	0.661395
minE	-0.228143	7.21444	0.299424	0.662539
nemA	-0.238066	5.37306	0.29947	0.662539
gltX	-0.224048	9.64523	0.30043	0.664299
deaD	0.272039	11.183	0.300637	0.664394
arfB	0.226441	5.28317	0.301317	0.665134
glrK	0.215794	5.58923	0.301646	0.665134
kefG	0.379717	4.26069	0.30171	0.665134
ydgD	0.27831	4.69428	0.301714	0.665134
purN	-0.216779	5.45122	0.301795	0.665134
coaD	0.277052	5.70341	0.30202	0.665265
amiA	-0.202121	6.05644	0.302184	0.665265
rlmH	-0.230937	7.20069	0.302636	0.665335
npr	-0.266333	4.91507	0.302718	0.665335
cusF	-1.03412	1.40118	0.302834	0.665335
atpB	0.205778	9.64727	0.302874	0.665335
yiiS	0.440598	4.22121	0.303831	0.667075
glcC	0.526951	3.0776	0.304399	0.667592
yajG	-0.172084	7.01952	0.3045	0.667592
ppsA	-0.257115	4.66631	0.304562	0.667592
proQ	-0.186237	9.42676	0.305238	0.668712
yneM	-0.265483	5.71483	0.305423	0.668754
aroH	-0.264348	5.93988	0.305636	0.668858
yohO	-1.03436	1.39373	0.306109	0.669411
potF	0.789821	2.34385	0.30622	0.669411
yebF	-0.254661	5.06168	0.306477	0.669612
viaA	0.371749	7.18906	0.306807	0.66962
tolR	-0.297958	5.9053	0.306813	0.66962
araC	0.369684	4.26052	0.307144	0.669982
wzzE	0.15482	8.04306	0.307607	0.67063
ychO	0.256216	5.53215	0.30817	0.671315
fepG	0.436399	4.05324	0.308253	0.671315
ytjA	0.817493	1.55113	0.308672	0.671865
aas	0.206986	6.73483	0.30898	0.671947
alsC	0.634035	2.67037	0.309117	0.671947
yeiH	-0.26008	4.70409	0.309209	0.671947
pfkA	-0.350125	9.74821	0.309404	0.672011
rlmI	-0.246242	7.13362	0.310582	0.674103
yciV	-0.206414	6.20532	0.310771	0.674103
yfhH	0.238806	5.05348	0.311078	0.674103
ygiF	-0.193756	6.61687	0.311424	0.674103
grxA	0.4367	3.85519	0.311707	0.674103
gcvR	-0.30492	6.39717	0.311718	0.674103
livG	-0.325361	3.6404	0.312074	0.674103
dtpD	-0.319603	3.93712	0.312348	0.674103
yfjW	-0.513553	4.08148	0.3124	0.674103
accC	-0.260676	10.6851	0.312433	0.674103
nfrA	0.211243	6.36925	0.312579	0.674103
ydeP	0.467617	2.6854	0.312611	0.674103
arsB	-0.37463	3.34282	0.313193	0.674103
nadB	0.367525	4.63976	0.313392	0.674103
raiA	-0.665371	10.1357	0.313466	0.674103
yaeI	0.329244	4.92111	0.313557	0.674103
hemF	-0.262625	5.25921	0.313586	0.674103
yegL	0.972618	1.4012	0.313671	0.674103
yghS	0.937823	1.13013	0.313743	0.674103
hcaD	-0.709811	2.36179	0.313865	0.674103
nrdE	0.304548	4.70859	0.314088	0.674103
rffH	-0.246091	7.41835	0.314092	0.674103
recE	-0.430013	3.11964	0.314339	0.674103
nikA	0.367443	6.41981	0.314803	0.674103
yqgB	-0.297301	4.93513	0.315047	0.674103
psiF	0.605409	2.66266	0.315115	0.674103
yajO	0.222886	6.18131	0.315167	0.674103
araE	0.337297	4.36443	0.315219	0.674103
yhhL	0.247195	4.91349	0.315234	0.674103
ybgI	-0.303432	6.24472	0.315371	0.674103
rpoN	0.14155	9.15223	0.316016	0.675126
tktA	-0.142548	10.2609	0.316377	0.675539
ydjG	-0.575595	2.47098	0.316839	0.676169
relB	-0.383536	3.57823	0.317489	0.676963
gcvH	-0.433328	6.27484	0.317624	0.676963
ykgJ	-0.670129	2.59423	0.31776	0.676963
rsmC	0.281234	6.92668	0.317881	0.676963
ispD	-0.231517	6.91531	0.318126	0.677118
ispE	-0.187284	6.76268	0.318407	0.677118
ybaQ	0.310874	5.76919	0.318479	0.677118
appY	-0.374442	3.58836	0.318624	0.677118
yafZ	0.478452	3.03161	0.319563	0.678756
rhsB	0.412842	3.08117	0.320672	0.680621
nrdD	0.232937	7.83428	0.320954	0.680621
nikD	0.494983	4.37191	0.321049	0.680621
kdpE	-0.444435	3.36996	0.321114	0.680621
intF	0.228875	6.48453	0.321525	0.681093
yheU	0.327397	4.03662	0.321698	0.681093
thiP	0.339336	5.39209	0.321843	0.681093
ribC	-0.203222	6.81387	0.322224	0.681543
ycaD	-0.287495	4.07324	0.32288	0.682574
ssuC	-1.25061	0.821456	0.323226	0.682682
yidG	0.636735	2.34169	0.323323	0.682682
araA	0.43019	2.71012	0.323491	0.682682
yhaI	0.708461	2.51998	0.323682	0.682682
yebW	0.591923	2.66416	0.323776	0.682682
murD	-0.173733	8.23102	0.324336	0.683329
ftsN	0.178174	7.43831	0.324497	0.683329
treF	0.311091	4.13751	0.32459	0.683329
metJ	-0.176361	6.83542	0.324918	0.683663
ynfA	0.573297	2.39836	0.325203	0.683908
ytfK	-0.290856	6.22788	0.325873	0.684959
degQ	0.233815	5.94794	0.326964	0.686813
yjiG	0.671516	1.88196	0.327094	0.686813
yahA	0.398943	5.06436	0.3278	0.687938
yraQ	0.26776	5.51972	0.328446	0.688936
yeiR	-0.218314	6.0945	0.32904	0.689824
yeaP	-0.211362	5.95839	0.329419	0.69026
rne	-0.146246	10.0275	0.329867	0.69084
sufE	0.748941	2.34658	0.330883	0.692415
lipA	-0.189829	8.56553	0.331167	0.692415
yaaW	0.761696	2.21632	0.331234	0.692415
nupC	0.208347	7.96259	0.331304	0.692415
hiuH	-0.591921	1.99698	0.332026	0.693565
yegJ	-0.784526	1.24637	0.332407	0.694003
mngA	2.08128	1.13596	0.332646	0.694142
mug	0.334873	4.20202	0.333778	0.696146
rhsC	-0.394247	3.81004	0.334631	0.697564
pdxA	-0.207374	8.0346	0.335824	0.69969
ygaM	-0.837496	2.10344	0.33657	0.700884
eamA	0.316886	4.65726	0.337174	0.701341
focA	-0.437805	8.91205	0.337338	0.701341
rluE	0.234347	5.38661	0.33751	0.701341
pphB	0.46954	2.77442	0.337655	0.701341
ykgG	0.560616	5.27816	0.337701	0.701341
yibT	0.362219	5.54968	0.337957	0.701341
waaP	0.19691	6.91218	0.338118	0.701341
yehP	-0.782512	1.47761	0.338553	0.701341
mqsA	-0.244991	4.72394	0.338584	0.701341
napH	-0.398677	5.66916	0.338617	0.701341
ynfF	-0.384903	4.00738	0.33883	0.701341
frdD	0.439639	5.81075	0.339006	0.701341
lepA	-0.251893	9.36763	0.339045	0.701341
cutA	0.317426	4.53073	0.339287	0.701482
groS	-0.195004	9.05583	0.340916	0.704201
shoB	0.393481	4.2147	0.341002	0.704201
yjjW	0.682666	6.64137	0.341124	0.704201
waaC	-0.170687	7.72784	0.341798	0.705117
yibA	0.366248	3.89083	0.341978	0.705117
exbB	0.196078	8.4957	0.342091	0.705117
selA	-0.254725	7.38233	0.34278	0.705601
yoeI	-0.481411	5.89029	0.343122	0.705601
apaH	0.199769	6.8802	0.343224	0.705601
yhbX	0.275863	4.65779	0.343329	0.705601
basS	0.257197	5.3056	0.343346	0.705601
melB	0.260037	4.45576	0.343404	0.705601
hybC	-0.253897	7.31772	0.343548	0.705601
yeaW	-1.01703	1.1675	0.344562	0.70659
ecpE	0.459556	2.6057	0.344594	0.70659
argR	0.18979	6.31679	0.344712	0.70659
yjgH	0.860697	1.79672	0.344729	0.70659
allS	-1.01634	1.1689	0.345014	0.706815
yeaJ	0.229355	4.8951	0.345747	0.707958
mdtD	-0.444086	3.21783	0.345922	0.707958
argI	0.878798	1.96467	0.346119	0.708003
ppdD	1.30078	1.50662	0.346516	0.708457
rssB	0.237747	5.74303	0.346712	0.708498
dcrB	-0.219538	7.22838	0.347007	0.708541
yfbT	-0.263915	6.61299	0.347083	0.708541
ascB	0.349924	4.20346	0.347382	0.708739
yhdV	-0.964112	1.32801	0.347687	0.708739
ygbE	0.360301	3.36091	0.347971	0.708739
trpE	0.56695	2.73239	0.34804	0.708739
pgaD	-1.0182	1.31364	0.348057	0.708739
fnr	-0.190578	8.25488	0.350194	0.712731
wzyE	-0.232664	6.28576	0.350997	0.714007
nrdH	0.728857	1.65511	0.351285	0.714232
yaaA	-0.217013	6.18074	0.352239	0.715811
yjdN	0.889147	1.23246	0.352934	0.716416
mutH	0.337789	4.33751	0.353082	0.716416
bglF	0.212893	6.14787	0.353266	0.716416
torR	-0.349584	3.45278	0.353476	0.716416
ybaZ	-0.63739	2.87676	0.353739	0.716416
dam	-0.161527	7.39921	0.353842	0.716416
oxyR	-0.204279	7.44276	0.353869	0.716416
yhcO	-1.0126	1.29722	0.354016	0.716416
gdhA	-0.2526	5.95116	0.354302	0.716416
yggX	-0.189729	5.92409	0.354309	0.716416
[truncated: 2,043 more rows]

## Sheet: fusA-topA
genes	logFC	logCPM	PValue	FDR
tsr	-4.98695	8.66467	1.41483e-112	5.71875e-109
flgK	-5.39444	8.47123	3.10937e-112	6.28403e-109
fliC	-4.04265	11.2255	9.21405e-103	1.24144e-99
leuB	5.32772	5.74572	2.33185e-98	2.35634e-95
leuA	5.09132	5.99852	2.26528e-93	1.83125e-90
leuC	4.62825	5.9883	2.41393e-79	1.62619e-76
flgL	-4.45003	7.83295	2.08141e-78	1.20186e-75
cheA	-4.35021	7.65456	2.6358e-77	1.33174e-74
flgG	-4.65825	8.75836	4.28172e-76	1.92297e-73
flgH	-4.76699	7.50486	8.26229e-67	3.33962e-64
flgI	-4.86655	7.76038	1.35583e-65	4.98207e-63
tap	-7.27638	6.75835	1.60858e-65	5.41822e-63
fliD	-4.23035	7.51579	1.29505e-57	4.0266e-55
leuD	4.23078	5.11087	1.12711e-54	3.25413e-52
tar	-5.58001	7.13203	1.23069e-54	3.3163e-52
flgD	-3.86097	9.14629	1.60561e-53	4.05617e-51
cheY	-5.3375	6.05343	3.18582e-53	7.57477e-51
yhjH	-4.90518	5.98234	1.47078e-46	3.30271e-44
fliK	-4.06101	6.73754	3.82576e-45	8.13879e-43
cheW	-4.45015	6.15387	5.26457e-45	1.06397e-42
ompC	-2.5541	13.1637	1.32121e-44	2.54302e-42
leuO	6.13493	4.78028	3.21592e-44	5.90852e-42
fliH	-3.88058	7.66707	2.57514e-41	4.52554e-39
fliE	-4.29244	6.527	1.84784e-40	3.11206e-38
cheZ	-4.25132	6.08619	9.72059e-40	1.57162e-37
flgJ	-4.66568	7.03082	7.86688e-39	1.223e-36
flgA	-3.43523	7.85359	2.16928e-36	3.2475e-34
motA	-2.94356	6.94795	2.94814e-36	4.25584e-34
cheR	-4.65869	5.43497	3.90252e-34	5.43931e-32
flgE	-3.83024	9.99322	6.86815e-34	9.25369e-32
fliI	-4.18253	7.66167	7.67449e-33	9.99932e-31
flgC	-3.58874	8.51042	7.91633e-33	9.99932e-31
fliS	-3.61805	5.82937	8.99532e-33	1.10179e-30
flgF	-4.20569	8.74322	1.21474e-31	1.44411e-29
flhB	-2.95318	6.68081	1.50231e-31	1.73496e-29
flgM	-3.20245	6.06714	4.61019e-31	5.17622e-29
fliJ	-3.5725	5.93016	8.35339e-31	9.12551e-29
yfaL	2.0551	5.61483	8.61648e-31	9.16521e-29
proX	2.07973	7.74638	9.27641e-30	9.61417e-28
fliZ	-3.28308	7.34103	1.72771e-29	1.74585e-27
cheB	-4.94457	5.44699	9.90325e-29	9.76316e-27
fimA	-2.14065	7.88029	2.88347e-28	2.77499e-26
flgN	-2.63215	7.11767	7.62448e-28	7.16701e-26
stpA	-3.98856	5.7116	2.11677e-27	1.94454e-25
fliT	-3.48002	5.44221	3.85747e-27	3.46486e-25
ompF	1.90481	11.5277	8.7381e-27	7.67813e-25
yddA	3.18229	4.78233	2.18589e-26	1.87986e-24
fliG	-3.5617	8.38423	1.06978e-25	9.00843e-24
fliL	-2.75446	8.0146	1.25915e-25	1.03867e-23
yddB	2.58429	5.6549	1.79786e-24	1.45339e-22
yghJ	-2.54848	9.13013	1.86347e-23	1.47689e-21
ptsH	-1.79867	10.0001	2.25785e-23	1.75504e-21
fliA	-4.04602	8.50595	3.20939e-23	2.44761e-21
flgB	-3.4992	8.63284	6.84608e-23	5.12442e-21
maeA	-1.43512	8.09314	3.02942e-22	2.22635e-20
gnd	-1.58145	10.261	8.33469e-22	6.01586e-20
flhE	-3.63015	5.05473	2.97272e-21	2.10803e-19
ilvI	2.50267	4.50767	4.60099e-21	3.20641e-19
fliF	-3.41326	8.80873	4.09904e-20	2.80819e-18
flhA	-3.46426	7.56832	4.33299e-20	2.91899e-18
asnB	1.679	6.62629	7.30594e-20	4.84109e-18
bioB	2.84207	3.21396	1.3776e-19	8.98104e-18
insA	2.26576	4.78216	2.33444e-19	1.49774e-17
lpd	-1.32135	12.187	4.36939e-18	2.75954e-16
proV	2.30271	8.29707	1.04033e-17	6.46924e-16
groL	-1.70677	11.2273	1.58881e-17	9.73029e-16
yjeH	2.06292	4.37695	1.13418e-16	6.84232e-15
trpC	2.13657	5.19332	1.55626e-16	9.22967e-15
entE	2.83362	5.28144	1.57558e-16	9.22967e-15
ycdT	2.47114	4.09379	2.18424e-16	1.26124e-14
mutH	2.36001	4.33751	2.49099e-16	1.41811e-14
yjjL	-1.92346	6.21195	7.25249e-16	4.07147e-14
motB	-3.17769	6.46765	7.91194e-16	4.38083e-14
fliN	-3.09225	7.21117	8.80117e-16	4.80734e-14
bisC	1.23067	6.64948	1.07869e-15	5.81344e-14
yegI	2.30685	4.42597	1.41483e-15	7.52467e-14
ybdO	3.35971	2.67319	1.55738e-15	8.17522e-14
ppc	2.21759	8.91236	1.58935e-15	8.23607e-14
speD	-1.27737	8.57586	2.03392e-15	1.04065e-13
hisD	1.47007	5.66054	2.07876e-15	1.05029e-13
fliY	-1.57348	6.96876	3.09705e-15	1.54547e-13
mtlA	1.86585	7.45403	4.35747e-15	2.14791e-13
fbaA	-1.30881	10.6003	5.8551e-15	2.85136e-13
msrC	1.36907	7.05717	8.50106e-15	4.09063e-13
upp	-1.5908	7.80753	1.4067e-14	6.68925e-13
nanA	2.19662	6.15815	1.48996e-14	7.0028e-13
macA	1.89977	4.92543	2.37825e-14	1.10493e-12
wbbH	-1.43046	8.59167	2.63935e-14	1.2123e-12
fliM	-2.85446	8.76426	4.37605e-14	1.98741e-12
fabI	-1.20312	9.79553	4.8349e-14	2.17141e-12
fabD	-1.30883	10.1163	7.52899e-14	3.3442e-12
yegD	1.98776	6.56954	8.15904e-14	3.58466e-12
glnB	-1.44212	5.81387	9.274e-14	4.0307e-12
menC	-1.35048	7.15898	1.1816e-13	5.08087e-12
yhhZ	5.10307	2.3703	1.37605e-13	5.85473e-12
potD	-1.1226	8.95026	1.43159e-13	6.02759e-12
ycaL	2.27765	3.10723	1.76204e-13	7.34242e-12
tig	-1.17431	11.7751	1.82039e-13	7.50817e-12
fliO	-2.93771	6.50318	2.69599e-13	1.10072e-11
nfrB	1.60869	5.3868	3.43571e-13	1.38871e-11
fabG	-1.18211	10.5775	3.72185e-13	1.48948e-11
aceF	-1.26814	12.9926	5.40702e-13	2.14266e-11
ybeQ	2.33237	3.29175	7.64829e-13	3.0014e-11
ybjX	-1.3353	7.84825	9.61963e-13	3.73871e-11
dsbA	-1.35804	7.71215	1.03032e-12	3.96626e-11
argE	1.9703	6.16322	1.04554e-12	3.98686e-11
csrD	1.27133	6.70017	1.22722e-12	4.63593e-11
yhcM	1.38936	5.82086	1.53414e-12	5.74168e-11
ybhK	1.276	5.96827	1.69201e-12	6.27442e-11
glnQ	-1.98033	5.76597	1.98264e-12	7.28532e-11
trmN	1.64451	5.34365	2.48872e-12	9.06253e-11
wcaN	-1.28434	8.17202	2.64841e-12	9.55793e-11
prmB	-1.21084	6.84592	3.07856e-12	1.1012e-10
ptsI	-1.23289	12.1159	3.44573e-12	1.22172e-10
rpiA	-1.67865	7.48848	3.91332e-12	1.37545e-10
cspC	-1.33789	9.34163	4.31896e-12	1.50493e-10
glyA	-1.10748	8.12072	5.28247e-12	1.82494e-10
hisG	1.49805	5.46204	6.26901e-12	2.1474e-10
fepA	2.39066	5.55003	7.12109e-12	2.41878e-10
aroA	1.1514	6.90651	7.21988e-12	2.4319e-10
htpG	-1.18123	9.63932	8.99124e-12	3.00352e-10
ycgZ	3.12161	2.15136	1.01094e-11	3.34937e-10
fabA	-1.22236	9.21403	1.03171e-11	3.39037e-10
trkG	1.35573	5.60649	1.12345e-11	3.64085e-10
hpt	-1.1474	8.13762	1.12594e-11	3.64085e-10
wbbJ	-1.37586	7.46695	1.17219e-11	3.75213e-10
bioF	2.07119	3.05256	1.17892e-11	3.75213e-10
ldhA	-1.42988	6.4063	1.23365e-11	3.89565e-10
glmU	-1.10549	9.06995	1.24594e-11	3.90394e-10
rrrD	1.88834	4.56914	1.56282e-11	4.85917e-10
yjhG	1.52112	4.98491	1.72347e-11	5.31777e-10
glnP	-2.14058	5.10319	1.76016e-11	5.38983e-10
wbbK	-1.33145	8.29908	1.80072e-11	5.47258e-10
ffh	-1.06817	8.80009	1.90661e-11	5.75112e-10
ratB	-1.27432	5.97414	1.992e-11	5.9642e-10
yhgE	1.30251	5.45957	2.20376e-11	6.5497e-10
fliP	-3.01996	6.67541	2.43699e-11	7.19002e-10
wbbI	-1.37148	8.77908	2.49832e-11	7.31754e-10
proW	1.5967	7.02897	3.09651e-11	9.00438e-10
nanT	2.55374	5.03643	3.32688e-11	9.60517e-10
frr	-1.08735	9.58215	3.74158e-11	1.06983e-09
flxA	-2.91662	5.64909	3.75843e-11	1.06983e-09
pykF	-1.08512	10.1592	3.79622e-11	1.07303e-09
aceE	-1.21572	13.8182	4.04023e-11	1.13407e-09
lysC	1.49287	6.18757	4.18501e-11	1.16661e-09
aspS	-1.08446	9.49962	4.26702e-11	1.18132e-09
yjjQ	3.45319	1.96182	4.40602e-11	1.21151e-09
groS	-1.3759	9.05583	5.08913e-11	1.38988e-09
smf	2.03371	4.67348	5.12775e-11	1.39103e-09
fhuD	1.85719	6.27309	5.25449e-11	1.41591e-09
ydcD	2.85772	3.48438	5.33738e-11	1.42872e-09
sgcQ	1.50123	5.05405	6.27067e-11	1.6675e-09
speE	-1.1624	8.29785	7.15581e-11	1.89044e-09
tomB	1.61266	5.90027	7.35542e-11	1.92833e-09
tsaC	1.09411	7.30947	7.39465e-11	1.92833e-09
glmS	-1.22078	9.8983	7.94647e-11	2.05895e-09
yodB	2.69899	4.48063	8.12842e-11	2.09268e-09
ycgB	2.63864	3.04947	8.75642e-11	2.24009e-09
crr	-1.21782	10.2628	1.01376e-10	2.57713e-09
macB	1.48364	5.22613	1.03423e-10	2.61273e-09
ubiH	-1.0401	7.52207	1.305e-10	3.27628e-09
tsf	-0.961997	11.9304	1.50584e-10	3.75716e-09
menB	-1.04287	7.53501	1.69237e-10	4.17646e-09
arfA	1.96311	4.81454	1.70291e-10	4.17646e-09
sspB	-0.967212	8.05983	1.70489e-10	4.17646e-09
nudB	-1.10744	7.6711	1.79072e-10	4.35652e-09
glf	-1.25883	9.50181	1.79995e-10	4.35652e-09
ruvC	-1.14909	7.75986	1.87113e-10	4.50186e-09
guaB	-1.71586	8.62758	1.9128e-10	4.57488e-09
essD	2.4346	3.17745	2.0714e-10	4.92505e-09
luxS	-1.14859	6.9551	2.2006e-10	5.20166e-09
cysS	-1.19862	8.15718	2.23004e-10	5.24059e-09
dnaK	-1.30371	11.4341	2.29699e-10	5.36673e-09
opgG	-1.04047	8.47915	2.32865e-10	5.40942e-09
gyrA	-1.27299	10.4374	2.3676e-10	5.46848e-09
yhjG	-2.87965	5.82003	2.38778e-10	5.48376e-09
flu	-1.47465	8.69491	2.4073e-10	5.49734e-09
acpP	-1.01352	11.4821	2.47694e-10	5.62459e-09
entC	3.19038	5.04952	3.32784e-10	7.5146e-09
yecR	-2.24089	4.9333	3.39146e-10	7.6157e-09
purA	-1.34725	9.59059	3.75828e-10	8.3928e-09
yegE	1.34124	5.16983	4.0156e-10	8.91816e-09
ftsY	-0.908284	8.46372	4.07604e-10	9.00292e-09
pbpG	1.1724	6.42019	4.62076e-10	1.01506e-08
yebC	-1.04084	8.95514	5.1104e-10	1.11655e-08
atpH	-1.14709	10.2759	6.14473e-10	1.32877e-08
cydX	-1.39152	7.06042	6.14744e-10	1.32877e-08
prkB	1.31957	5.98664	7.04309e-10	1.51426e-08
cra	1.72134	7.69365	7.15766e-10	1.53075e-08
slyB	-1.15542	8.56393	7.645e-10	1.62637e-08
rne	-0.931205	10.0275	8.39773e-10	1.77715e-08
pheA	1.1261	6.82619	9.24567e-10	1.94641e-08
ymgC	3.69572	1.52449	9.49108e-10	1.98772e-08
yrdA	1.3881	6.51796	9.91817e-10	2.06646e-08
yniB	1.22612	5.5152	1.03236e-09	2.13991e-08
yhjY	2.00437	3.98766	1.06826e-09	2.20301e-08
ilvB	2.12841	6.93467	1.19173e-09	2.44517e-08
nrdA	-1.43718	9.03699	1.278e-09	2.60892e-08
fimI	-2.48631	4.67151	1.40318e-09	2.85007e-08
rpsB	-0.900119	12.7346	1.60387e-09	3.24142e-08
accA	-1.09104	8.92177	2.01436e-09	4.05077e-08
lysA	1.89673	4.54088	2.04116e-09	4.08433e-08
pal	-0.974555	9.44395	2.10455e-09	4.17745e-08
ycbF	1.97905	3.46489	2.10836e-09	4.17745e-08
rpmF	-1.189	10.3415	2.27536e-09	4.48635e-08
zinT	2.28001	3.39995	2.42537e-09	4.75891e-08
yjhF	1.81193	3.92458	2.62199e-09	5.11984e-08
fhuC	1.59584	6.32654	2.64274e-09	5.13555e-08
ydgJ	1.02902	5.98861	2.65868e-09	5.14182e-08
yhcN	-1.47512	6.11595	2.75159e-09	5.29616e-08
purB	-1.33614	7.91126	2.77734e-09	5.32038e-08
ilvN	2.00516	4.35212	2.82708e-09	5.39012e-08
yoaC	1.83378	4.55674	2.85658e-09	5.4208e-08
ybjD	-1.33737	6.84468	2.99685e-09	5.66041e-08
yfdF	2.52062	4.00358	3.06485e-09	5.75105e-08
ydhS	2.05044	4.17257	3.0733e-09	5.75105e-08
phr	1.56898	4.29537	3.20071e-09	5.96188e-08
ligB	1.85538	4.22596	4.29209e-09	7.95809e-08
pqqL	1.56358	6.20906	4.69645e-09	8.66805e-08
ygdI	2.24216	4.95276	4.73559e-09	8.70057e-08
tufB	-0.927144	11.7606	5.02698e-09	9.19415e-08
pepP	-0.90556	8.56576	5.07046e-09	9.2319e-08
tktA	-0.83751	10.2609	5.55223e-09	1.00637e-07
yicR	2.14609	3.35951	5.90889e-09	1.06624e-07
nrdB	-1.14281	7.98538	6.14852e-09	1.10455e-07
atpF	-1.01454	10.5114	6.71064e-09	1.20019e-07
glyQ	-0.907155	9.10181	6.76238e-09	1.20412e-07
ilvH	1.97251	2.93535	7.05734e-09	1.25113e-07
gmhA	-1.26762	7.4376	7.09566e-09	1.25243e-07
aer	-1.81597	5.08525	8.32791e-09	1.46354e-07
rsmD	1.18828	5.77632	9.86084e-09	1.72543e-07
erpA	-1.16505	6.39286	1.01823e-08	1.774e-07
rhsD	1.37738	4.86892	1.04377e-08	1.81069e-07
yihN	2.47362	4.87198	1.08556e-08	1.87514e-07
gapA	-1.25054	12.3163	1.10057e-08	1.89297e-07
ybhJ	1.66788	4.61007	1.13e-08	1.93537e-07
btuF	-1.3212	6.03673	1.14962e-08	1.96067e-07
pppA	-1.44829	5.18409	1.1939e-08	2.02762e-07
yedE	-1.42533	5.98992	1.22052e-08	2.06417e-07
yqfA	1.21034	6.02244	1.36244e-08	2.29458e-07
eco	-1.22797	5.99921	1.50321e-08	2.52116e-07
ppiB	-0.978263	9.01146	1.62819e-08	2.71948e-07
sstT	1.23043	7.1106	1.75007e-08	2.91102e-07
waaF	-0.886445	8.4349	1.78277e-08	2.95327e-07
nrdE	1.49509	4.70859	1.86204e-08	3.07198e-07
kup	1.07219	7.27063	1.963e-08	3.21794e-07
gpmA	-0.996657	8.88054	1.96643e-08	3.21794e-07
eptB	1.32276	6.75555	2.17365e-08	3.5427e-07
mltC	1.18834	6.26968	2.18434e-08	3.54583e-07
fliQ	-2.55318	5.30309	2.2171e-08	3.5796e-07
nadB	1.84545	4.63976	2.22286e-08	3.5796e-07
btuB	0.884987	8.46103	2.47274e-08	3.9662e-07
ompX	-0.943712	11.2396	2.52727e-08	4.03764e-07
yaeI	1.65101	4.92111	2.56765e-08	4.086e-07
iscS	-0.987593	8.82717	2.61858e-08	4.15071e-07
nuoN	-1.16952	7.9443	2.86746e-08	4.52745e-07
fabH	-1.02015	9.97811	3.01371e-08	4.73984e-07
sspA	-0.878739	8.81759	3.08359e-08	4.83095e-07
opgH	-1.06782	9.06207	3.15048e-08	4.91669e-07
rrrQ	7.68049	2.34306	3.52795e-08	5.48461e-07
mtn	-1.04787	7.47277	3.66431e-08	5.67476e-07
ycjG	1.26479	5.50764	3.8004e-08	5.86306e-07
narP	-1.00771	6.7716	3.96184e-08	6.08889e-07
atpD	-0.835479	11.7746	4.49056e-08	6.87532e-07
cusA	1.52509	3.457	4.95281e-08	7.55443e-07
hldD	-0.876981	8.76736	5.17761e-08	7.86763e-07
yhhQ	1.62519	4.59933	5.21143e-08	7.88936e-07
hemL	-0.935017	8.10456	5.32235e-08	8.02721e-07
yheO	0.950127	7.38577	5.34363e-08	8.02935e-07
cspI	3.31493	3.9642	5.53713e-08	8.28929e-07
sohB	-1.12487	7.05454	6.0194e-08	8.94525e-07
yicL	-1.3538	4.66038	6.01957e-08	8.94525e-07
mnmC	0.984099	7.0975	6.2656e-08	9.27676e-07
hisC	1.35196	5.12654	6.40234e-08	9.44461e-07
hemB	-1.00622	7.49286	6.49753e-08	9.55018e-07
ynaE	3.39481	3.04069	6.65396e-08	9.74467e-07
yjhH	2.12885	3.5029	6.73645e-08	9.81569e-07
fimC	-2.85309	4.13698	6.75102e-08	9.81569e-07
trmJ	-0.81288	7.66478	6.87011e-08	9.95305e-07
cydA	-1.36233	10.0815	7.08101e-08	1.02219e-06
atpE	-0.867277	10.0547	7.22747e-08	1.03962e-06
glnA	-1.01002	8.73315	7.7771e-08	1.11472e-06
atpC	-0.803448	10.0405	8.07057e-08	1.15269e-06
yajD	1.25889	5.42305	9.15665e-08	1.30321e-06
atpA	-0.884949	12.2408	9.26775e-08	1.31439e-06
yjjK	-1.01255	9.22564	9.58859e-08	1.35514e-06
argB	1.70421	3.87809	9.65977e-08	1.35901e-06
aroE	0.92758	7.36621	9.68322e-08	1.35901e-06
trmA	1.05121	7.74744	9.74479e-08	1.36292e-06
ribD	-0.870315	7.5143	1.07093e-07	1.49266e-06
iscA	-1.02504	7.39975	1.11227e-07	1.54494e-06
ebgA	2.32809	5.08328	1.19165e-07	1.64954e-06
yeiQ	1.49674	5.7605	1.32999e-07	1.83475e-06
smpB	-0.997949	7.14727	1.34283e-07	1.84616e-06
panD	-1.19271	6.67856	1.38998e-07	1.90451e-06
malZ	1.26172	5.17952	1.47352e-07	2.01216e-06
guaA	-0.998701	9.84303	1.48713e-07	2.02389e-06
alaA	0.837925	7.04524	1.61751e-07	2.19396e-06
mrp	-0.801376	8.68239	1.69531e-07	2.29179e-06
yrdD	1.20505	7.59546	1.82303e-07	2.45623e-06
tusD	0.986418	6.3366	1.85387e-07	2.48948e-06
ppa	-0.833498	10.1323	1.87427e-07	2.50854e-06
yhjX	3.77831	8.5846	1.89171e-07	2.52353e-06
ilvM	1.92849	4.61673	1.92126e-07	2.55451e-06
anmK	1.45495	4.78688	1.9381e-07	2.56845e-06
hlyE	2.71117	2.09934	2.13149e-07	2.81552e-06
yhhM	1.45639	4.35263	2.17861e-07	2.86839e-06
rpmH	-1.10003	9.2596	2.47979e-07	3.25432e-06
mraZ	0.874734	7.72655	2.60405e-07	3.40633e-06
avtA	0.901137	7.59462	2.7951e-07	3.64445e-06
plsB	-0.94416	8.64203	3.03492e-07	3.94442e-06
nudF	1.12286	6.10229	3.04892e-07	3.94991e-06
yiaD	-0.917575	6.71604	3.06896e-07	3.96317e-06
rplU	-1.16967	10.3807	3.08513e-07	3.97136e-06
fliR	-2.34179	5.72853	3.12007e-07	4.0036e-06
cspE	-0.970841	11.3479	3.22737e-07	4.12818e-06
guaC	-0.966439	6.71944	3.87487e-07	4.94076e-06
nhaA	-0.883929	7.44567	4.14394e-07	5.26724e-06
rfbA	-1.21392	8.70998	4.26334e-07	5.40201e-06
csgG	1.73061	4.18535	4.52728e-07	5.71852e-06
dacB	0.967458	6.02599	4.61221e-07	5.80766e-06
yibI	4.28781	1.64911	4.66868e-07	5.86049e-06
yfgH	2.04599	3.00168	4.70465e-07	5.88737e-06
nrdR	-0.875744	6.39722	4.84064e-07	6.03885e-06
mnmA	-1.21513	8.07047	5.05352e-07	6.28503e-06
cydB	-1.18214	9.72042	5.30353e-07	6.57573e-06
entB	2.12906	4.29722	5.57202e-07	6.8875e-06
ratA	-1.01792	6.05108	5.90906e-07	7.28184e-06
fadJ	1.79401	4.9289	6.42047e-07	7.88801e-06
codA	-0.923598	6.29928	6.82529e-07	8.33541e-06
moaC	-1.13515	5.88035	6.82588e-07	8.33541e-06
ydhC	1.52832	6.71068	7.14372e-07	8.69727e-06
intD	0.943883	6.76285	7.19245e-07	8.7303e-06
hisL	1.92588	6.00769	7.2321e-07	8.75214e-06
rfbC	-1.31097	7.66267	7.31118e-07	8.79626e-06
menE	-0.907428	7.15937	7.31208e-07	8.79626e-06
gyrB	-0.856398	9.90544	7.78126e-07	9.3329e-06
gntK	1.55293	6.44745	7.81955e-07	9.35107e-06
glpD	-0.924826	11.8536	8.29696e-07	9.89271e-06
kefB	1.52766	5.09211	8.44744e-07	1.00425e-05
mntH	1.16483	5.55497	8.77926e-07	1.03826e-05
glyS	-0.774417	10.4981	8.78488e-07	1.03826e-05
dnaQ	-0.907799	5.91358	9.32477e-07	1.09885e-05
mipA	-0.984821	8.68404	9.51792e-07	1.11836e-05
yraJ	1.39797	4.93572	9.59184e-07	1.12377e-05
nuoL	-0.920673	8.60578	1.06402e-06	1.24299e-05
yfcV	4.41226	1.31447	1.11861e-06	1.303e-05
yifE	-0.975015	7.53325	1.12539e-06	1.30713e-05
atpG	-0.791777	11.3136	1.18551e-06	1.37301e-05
puuA	1.91426	3.35697	1.22401e-06	1.41356e-05
ade	-0.982783	5.78697	1.37828e-06	1.58718e-05
metB	0.998762	5.86479	1.3854e-06	1.59085e-05
ykfI	1.32957	4.44298	1.42068e-06	1.62674e-05
dps	-1.70091	5.58822	1.44195e-06	1.64643e-05
mscS	-1.20561	6.96579	1.45746e-06	1.65945e-05
rcnR	2.30312	3.29854	1.48574e-06	1.68644e-05
glnH	-1.61619	6.10024	1.48951e-06	1.68644e-05
setB	1.51176	4.66666	1.51158e-06	1.70665e-05
rplY	-0.91949	10.3188	1.53222e-06	1.72513e-05
sulA	1.04535	5.51466	1.56544e-06	1.75492e-05
kefG	1.38751	4.26069	1.56911e-06	1.75492e-05
bluF	2.19777	4.19034	1.5717e-06	1.75492e-05
yecT	-1.41956	4.97797	1.64515e-06	1.83187e-05
yicC	-0.709231	7.96606	1.70896e-06	1.8977e-05
rfbD	-1.40392	8.07544	1.75305e-06	1.93867e-05
nrdF	1.74335	3.21796	1.75545e-06	1.93867e-05
yaaY	2.7696	2.17803	1.76226e-06	1.94088e-05
iclR	0.904807	7.47639	1.77077e-06	1.94496e-05
sixA	1.01505	6.22008	1.79382e-06	1.96494e-05
fabB	-0.945086	10.0154	1.81908e-06	1.98722e-05
nanR	-1.06017	6.51173	1.85246e-06	2.01823e-05
waaC	-0.868095	7.72784	1.86643e-06	2.02799e-05
ilvD	0.943526	6.91033	1.89871e-06	2.05753e-05
gor	-0.71375	8.16202	1.91246e-06	2.06689e-05
fiu	1.50382	6.08533	1.91988e-06	2.06938e-05
kdsA	-0.774944	8.12817	1.93119e-06	2.07603e-05
yccE	2.38889	2.66292	1.9508e-06	2.09155e-05
mprA	-0.857587	7.48132	2.03593e-06	2.17704e-05
dcuS	-0.859982	6.51872	2.11096e-06	2.25132e-05
ulaA	2.18822	2.53994	2.24327e-06	2.38613e-05
ymdA	-1.53906	4.19594	2.36144e-06	2.50523e-05
coaA	0.78839	7.32689	2.3938e-06	2.53292e-05
moeA	-0.93316	7.01947	2.4034e-06	2.53644e-05
dksA	-0.754877	8.64116	2.48592e-06	2.61669e-05
yhhY	2.20406	4.0117	2.60421e-06	2.73409e-05
argH	1.18179	5.00146	2.69188e-06	2.81881e-05
gltA	1.8395	7.11453	2.70621e-06	2.82648e-05
rnr	0.986818	9.53644	2.75103e-06	2.86589e-05
tsgA	-1.38295	6.72889	2.80192e-06	2.9114e-05
degP	-0.990295	6.96225	2.81049e-06	2.91282e-05
grpE	-0.853562	8.47657	2.9066e-06	3.00331e-05
amyA	-1.01183	5.92648	2.91266e-06	3.00331e-05
yceB	0.992755	5.22461	2.92289e-06	3.00619e-05
ridA	-0.764707	7.33292	2.95649e-06	3.03302e-05
ompA	-0.715554	13.3194	3.00999e-06	3.0801e-05
lrhA	1.02466	6.29472	3.15151e-06	3.21677e-05
ybcV	3.17165	2.00537	3.39874e-06	3.46038e-05
kdsB	-0.892387	7.29443	3.43926e-06	3.49284e-05
fadI	1.59715	4.72619	3.69375e-06	3.74189e-05
cirA	1.63817	6.46624	3.73226e-06	3.77144e-05
rseC	0.911112	6.38036	3.80183e-06	3.83041e-05
gspD	1.17098	4.21882	3.80956e-06	3.83041e-05
kdgT	1.53205	3.62665	3.99201e-06	4.0039e-05
trpB	1.57349	5.17375	4.12577e-06	4.12782e-05
yqaE	-1.83038	3.33035	4.1681e-06	4.15986e-05
ydiY	-1.34861	5.93125	4.232e-06	4.21324e-05
folP	0.721528	6.87737	4.44949e-06	4.41888e-05
qseB	1.42	3.84647	4.49609e-06	4.45422e-05
rlmD	-0.893412	6.54017	4.55151e-06	4.49809e-05
purL	-1.34445	6.78477	4.61755e-06	4.55223e-05
gcvR	1.28159	6.39717	4.63547e-06	4.55877e-05
carA	1.23472	6.4416	4.68207e-06	4.59343e-05
yqjC	-0.82921	6.33977	4.76529e-06	4.66376e-05
yedD	-1.12476	5.47733	4.88923e-06	4.77349e-05
yfcO	1.00041	5.32668	5.00966e-06	4.87928e-05
dppA	1.12441	6.52914	5.05916e-06	4.91566e-05
qseC	1.30471	4.73633	5.15406e-06	4.99026e-05
panB	-0.858286	7.0602	5.17455e-06	4.99026e-05
mtlD	1.0153	7.18701	5.18262e-06	4.99026e-05
sxy	1.01002	4.76152	5.18532e-06	4.99026e-05
ymcE	1.00477	5.14988	5.7738e-06	5.5434e-05
ssb	-0.77378	7.97994	6.03229e-06	5.77785e-05
bglX	-0.774351	6.89732	6.3139e-06	6.03328e-05
nrdD	-1.08552	7.83428	6.33061e-06	6.03499e-05
gntT	1.92326	7.33101	6.78704e-06	6.45487e-05
recB	-0.725802	7.74114	6.81978e-06	6.47079e-05
yjcZ	-2.20509	5.13042	6.87127e-06	6.50437e-05
zntR	1.22375	4.96717	6.8884e-06	6.50535e-05
dhaR	1.05474	6.08507	6.97616e-06	6.57287e-05
grcA	-1.57395	9.53917	7.06418e-06	6.64033e-05
ycbU	2.24139	2.25079	7.09435e-06	6.64603e-05
ybdG	-0.812273	6.50936	7.10313e-06	6.64603e-05
ynfN	4.32319	1.53033	7.47289e-06	6.97585e-05
chiQ	2.0753	3.39034	8.16002e-06	7.59973e-05
yggI	1.41231	3.9808	8.27873e-06	7.69256e-05
yejL	-0.80886	5.94153	8.42418e-06	7.80975e-05
fhuA	1.41338	9.52906	8.78587e-06	8.12643e-05
yajL	-1.00818	5.55106	8.95821e-06	8.26691e-05
rseB	0.741578	7.77653	9.00932e-06	8.29514e-05
ydhR	1.19392	6.89388	9.09475e-06	8.35477e-05
yiaG	2.28671	2.13448	9.19819e-06	8.43063e-05
artQ	-1.10841	4.96952	9.40861e-06	8.60398e-05
yebZ	0.751167	6.96729	9.48843e-06	8.65739e-05
dinD	1.29056	5.15202	9.51984e-06	8.66649e-05
fldA	-0.802411	7.74542	9.65739e-06	8.7619e-05
gspA	1.99641	2.22503	9.66801e-06	8.7619e-05
tusB	1.17765	5.27155	1.00219e-05	9.06228e-05
mqo	1.4302	5.70873	1.02627e-05	9.2593e-05
nuoM	-0.863675	8.07526	1.03255e-05	9.29521e-05
essQ	2.88509	1.95583	1.04043e-05	9.32615e-05
rpsI	-0.987679	11.9518	1.04136e-05	9.32615e-05
glnD	0.704293	6.98617	1.0429e-05	9.32615e-05
trpS	-0.670381	8.3847	1.07412e-05	9.58413e-05
xerD	0.758471	6.56474	1.12107e-05	9.98099e-05
fepB	1.48978	4.60241	1.12446e-05	9.98912e-05
yafW	1.34497	3.62428	1.18156e-05	0.000104734
trpD	1.81464	3.35877	1.18582e-05	0.000104882
argR	-0.871599	6.31679	1.22108e-05	0.000107764
modA	-1.01181	5.95748	1.23932e-05	0.000109136
wzxB	-1.2961	8.65193	1.28224e-05	0.00011267
nuoK	-1.00354	6.1666	1.29197e-05	0.000113278
csgE	3.97021	0.900357	1.30252e-05	0.000113957
yfcD	-0.735943	6.21021	1.33121e-05	0.000116215
prs	-1.1533	9.60004	1.34501e-05	0.000117167
yjtD	1.2295	5.0525	1.375e-05	0.000119522
ybfF	1.12277	4.86645	1.38918e-05	0.000120495
ybeY	-0.978633	6.13077	1.51011e-05	0.000130704
gltB	0.763243	7.64388	1.53726e-05	0.000132769
ibpA	-1.18411	4.85771	1.54079e-05	0.000132771
yrdB	0.885298	6.22235	1.54385e-05	0.000132771
ybeL	1.66353	4.92976	1.57344e-05	0.000135029
rlmE	0.765234	8.55517	1.63028e-05	0.000139376
pgk	-0.789641	10.8096	1.631e-05	0.000139376
shiA	0.921512	5.73585	1.63468e-05	0.000139396
rpsA	-0.80002	14.0779	1.66569e-05	0.000141742
efp	-0.923129	9.78967	1.71301e-05	0.000145462
intS	0.82645	5.8	1.77248e-05	0.000150196
metF	1.27155	4.21017	1.79739e-05	0.000151989
yggN	0.803469	6.99311	1.83098e-05	0.000154506
yohF	2.17278	2.48773	1.85847e-05	0.000156499
ispE	0.786264	6.76268	1.88113e-05	0.000158077
ycjX	-1.07069	4.77585	1.92471e-05	0.000161404
hyaB	2.78825	1.98875	1.94332e-05	0.000162627
bioC	1.87216	2.42412	1.96944e-05	0.000164472
alx	0.953719	5.80038	2.00686e-05	0.000167252
yciO	-0.828845	6.21418	2.06661e-05	0.000171877
xthA	-0.737901	6.623	2.08009e-05	0.000172643
alaC	1.32772	5.5124	2.10016e-05	0.000173952
roxA	-0.626164	7.34743	2.16391e-05	0.000178865
trpA	1.21923	4.5479	2.18847e-05	0.000180526
tolC	-0.71768	9.07902	2.21153e-05	0.000182057
acs	1.98522	3.18718	2.21674e-05	0.000182115
ascF	1.29917	3.56644	2.24186e-05	0.000183805
nsrR	1.1296	7.93454	2.30164e-05	0.000188325
aslB	1.5016	4.8504	2.34739e-05	0.00019168
rluE	-1.049	5.38661	2.37884e-05	0.000193856
yfaZ	-0.876385	5.54232	2.47686e-05	0.000201438
nuoI	-0.762282	7.28375	2.48285e-05	0.00020152
yghG	-1.39983	4.76974	2.5336e-05	0.000205227
ygfB	-0.72376	7.61076	2.56557e-05	0.000207401
rpsL	-0.718445	11.7214	2.63787e-05	0.00021282
ynjI	1.24033	5.20647	2.67169e-05	0.000215119
yfcH	-0.741404	6.7293	2.722e-05	0.000218479
dcrB	-1.00023	7.22838	2.72422e-05	0.000218479
speA	-0.965636	9.11116	2.83413e-05	0.000226843
ypfG	1.62211	3.69003	2.9057e-05	0.000231946
yjcD	-1.00667	5.14305	2.90937e-05	0.000231946
ychE	0.930039	5.23077	2.97667e-05	0.000236845
hupA	-0.836587	9.6796	3.00584e-05	0.000238265
fbp	-0.803195	6.98223	3.00631e-05	0.000238265
elfC	1.28734	3.22398	3.03852e-05	0.000240329
hslO	-0.848778	7.71503	3.04425e-05	0.000240329
panC	-0.692267	7.64751	3.0574e-05	0.000240897
hemH	-0.796791	5.67843	3.09155e-05	0.000243113
yggE	-1.12677	6.1188	3.19848e-05	0.000251034
treA	1.95164	3.89487	3.29363e-05	0.000258001
yjbD	1.46397	4.02077	3.36411e-05	0.000263012
waaY	-0.812349	6.67476	3.51779e-05	0.000274496
hyaA	4.01421	1.59498	3.54267e-05	0.000275905
ygiD	1.31909	4.63006	3.67488e-05	0.000285577
yciN	-0.903411	6.85581	3.68099e-05	0.000285577
ybiP	1.31448	6.50007	3.71273e-05	0.000287487
skp	-0.650874	8.80389	3.86329e-05	0.000298574
fadB	1.62822	3.19316	3.88293e-05	0.000299519
yeiS	1.30121	4.23477	3.93938e-05	0.000303295
rcsA	-1.63854	4.35785	3.98834e-05	0.00030648
fau	1.0776	6.26658	4.01432e-05	0.000307892
waaZ	-0.816884	6.43818	4.10495e-05	0.000314246
ppx	0.705576	7.03358	4.11598e-05	0.000314495
yceD	-0.814054	11.5411	4.14383e-05	0.0003156
ydhP	1.08911	4.72986	4.15133e-05	0.0003156
araE	1.19983	4.36443	4.15386e-05	0.0003156
arpA	1.58249	4.45505	4.17902e-05	0.000316916
mpl	-0.623844	8.66289	4.23593e-05	0.00032063
galM	-0.770056	6.83465	4.25994e-05	0.000321396
yiaY	2.6348	2.35839	4.26196e-05	0.000321396
kch	0.99415	5.02893	4.27411e-05	0.000321712
ylcI	2.74564	1.43784	4.30945e-05	0.000323347
bamD	-0.593577	8.41565	4.31183e-05	0.000323347
dsbB	-0.750348	5.95706	4.37229e-05	0.000327274
insK	1.58848	5.82805	4.45694e-05	0.000332994
ldtE	1.12916	5.21886	4.58625e-05	0.000342022
ribA	-0.767977	6.5771	4.61878e-05	0.000343814
ycbL	-0.638068	7.13237	4.72206e-05	0.000350856
phoA	1.556	3.02122	4.75504e-05	0.000352658
yhhW	1.23555	4.84133	4.86999e-05	0.000360522
rpsU	-1.24924	10.7232	4.91344e-05	0.000363074
rplI	-1.06012	11.005	4.92682e-05	0.000363398
iadA	-0.696624	6.65102	5.19579e-05	0.000382539
lipA	-0.795567	8.56553	5.23332e-05	0.000384367
mltD	-0.996449	8.20516	5.23964e-05	0.000384367
zapD	-0.721021	6.8234	5.40975e-05	0.000396127
pdxB	-0.658527	7.00285	5.5249e-05	0.000403827
yqjE	-1.1614	5.00607	5.58514e-05	0.000407494
hldE	-0.728778	7.91748	5.61486e-05	0.000408923
nac	2.42967	2.27049	5.71839e-05	0.000415715
ackA	-0.715829	10.778	5.84432e-05	0.000424107
hha	0.755174	7.16875	5.89343e-05	0.000426904
metJ	-0.745725	6.83542	6.08998e-05	0.000440353
pstB	-0.957752	5.60551	6.24235e-05	0.000450564
yigE	1.24657	4.21735	6.40279e-05	0.000460689
lysS	-0.799159	10.0752	6.40542e-05	0.000460689
yfcZ	-1.54505	6.36348	6.46232e-05	0.000463615
yliI	1.42691	3.8762	6.46904e-05	0.000463615
bglA	-0.806397	7.89107	6.61499e-05	0.00047263
gltD	0.696521	6.07236	6.61822e-05	0.00047263
yqjK	-1.17131	4.95427	6.7501e-05	0.000481197
ynbC	1.71387	2.62182	6.82766e-05	0.00048587
lpoA	-0.670444	7.25027	6.89568e-05	0.000489848
yfcJ	1.03508	5.04876	6.94487e-05	0.000492477
acnB	-0.974338	9.35873	6.97872e-05	0.00049401
yiaA	2.5203	1.77251	7.00804e-05	0.000494572
ybgF	-0.596709	8.84753	7.01113e-05	0.000494572
rplN	-0.719852	12.3727	7.17255e-05	0.000505078
ymgA	2.66209	2.50513	7.21231e-05	0.000506283
dnaJ	-1.12828	8.89647	7.22617e-05	0.000506283
pyrC	-0.855902	5.67949	7.22724e-05	0.000506283
csdA	0.751539	6.82968	7.27593e-05	0.000508812
ydcY	-1.03553	5.77409	7.49482e-05	0.000523214
galU	-0.617497	8.28522	7.53452e-05	0.000524692
galT	-0.992471	6.20476	7.54196e-05	0.000524692
ybaM	1.54681	3.29209	7.89835e-05	0.000548542
ftnA	-0.940754	7.15844	8.01156e-05	0.00055545
qorA	1.17702	5.54414	8.04642e-05	0.000556911
ddlA	-0.574642	7.6344	8.20352e-05	0.000566814
yniA	1.32138	5.35931	8.23968e-05	0.000568341
nfuA	-0.73722	6.80948	8.48797e-05	0.00058447
tusC	1.03335	5.22892	8.5659e-05	0.000588833
bioD	1.7269	2.2891	8.74203e-05	0.00059992
maa	0.933671	6.48905	8.78911e-05	0.000602129
ycgG	2.00506	2.32618	8.85623e-05	0.0006057
tyrS	-0.581846	8.94483	8.8996e-05	0.000607639
wzzB	-0.759458	8.60234	9.00595e-05	0.000613863
accD	-0.691329	9.05338	9.13608e-05	0.000621684
metC	1.06921	4.90932	9.41252e-05	0.000639419
yliF	-0.881436	4.85037	9.45883e-05	0.000641487
yqgB	-1.18362	4.93513	9.53087e-05	0.000645289
ybiU	1.15114	4.23763	0.000102033	0.000689661
iscU	-0.681581	8.05812	0.000105621	0.000712725
fimD	-1.61913	4.92226	0.000107269	0.000722634
clpB	-0.684346	8.94695	0.000108556	0.000730088
eamA	1.09404	4.65726	0.000112331	0.000754224
nfrA	0.776936	6.36925	0.000113141	0.000758401
gpmM	-1.12941	9.93451	0.000113736	0.000761125
mlaC	-0.593196	7.5344	0.000117	0.000781677
cspB	1.75382	9.69388	0.000119852	0.000799406
mnmH	-0.938533	5.24657	0.000123769	0.000824173
yqjD	-0.905936	5.62519	0.000124295	0.000826316
yibH	1.68652	2.58582	0.00012761	0.000846961
ygdH	1.23983	7.82285	0.000129303	0.000856791
yeeX	-0.933337	7.41006	0.000130133	0.000860878
ybcK	1.80098	2.59343	0.000132756	0.000876799
ygjV	1.21089	4.10161	0.000133455	0.000879975
rplT	-0.658235	12.1991	0.000134373	0.000884588
rof	-1.19752	5.38495	0.000136441	0.000896737
rmuC	1.14352	7.50141	0.000136985	0.000898851
yjhI	2.58769	1.55957	0.000137332	0.000899667
aroM	1.05661	5.02592	0.000139775	0.000914192
yqiK	1.66998	3.4299	0.000141571	0.000924443
rhtB	1.25861	3.82479	0.000143081	0.000932219
ybdK	1.90602	2.29682	0.000143223	0.000932219
nudJ	-0.984764	5.31579	0.000149967	0.000974546
yjeJ	1.12019	4.34128	0.000151405	0.00098231
recA	-0.58185	9.24608	0.000153619	0.000995075
hrpA	-0.613905	8.52617	0.00015439	0.000998474
ihfA	-0.610575	8.66743	0.000156979	0.00101331
ybhN	2.98842	1.61989	0.000157186	0.00101331
pfo	-0.700749	8.00345	0.000159283	0.0010252
yhaH	-1.20925	4.70147	0.000159913	0.00102761
rplB	-0.645561	13.4442	0.000162456	0.0010423
argS	-1.11794	8.62068	0.00016472	0.00105515
yihA	-0.655953	7.15458	0.000165358	0.00105599
sbcB	-0.871395	6.52774	0.000165374	0.00105599
rcsC	0.639244	7.35199	0.000167821	0.00106993
nfsA	-0.768172	6.83016	0.000169897	0.00108145
entA	1.83777	3.7164	0.000170626	0.00108439
nei	0.84345	5.06195	0.000176161	0.00111781
pspD	2.63474	2.37178	0.00017752	0.00112466
rpsC	-0.579897	13.3846	0.000178544	0.00112938
ppk	0.733412	7.84296	0.000186667	0.00117845
dsbC	0.554027	7.2447	0.000186884	0.00117845
yqeF	1.53774	4.77307	0.000198065	0.00124701
yihM	2.19717	6.7108	0.000199867	0.0012564
ubiG	-0.739063	6.28148	0.000202176	0.00126624
pldB	-0.71714	6.60722	0.000202213	0.00126624
lpp	-0.672799	12.5897	0.000202373	0.00126624
setA	0.871248	4.95658	0.000203238	0.00126969
yncG	3.62051	1.16332	0.000204187	0.00127284
yeaC	-1.11036	5.90137	0.000204373	0.00127284
adiA	1.12396	4.80209	0.000206568	0.00128454
kdpA	-1.14162	3.48335	0.000207183	0.00128638
zapB	-0.776279	8.14658	0.000208344	0.00129161
putA	1.06972	4.86567	0.00021227	0.00131393
folX	-0.752833	6.47716	0.000213447	0.00131919
glpE	0.932872	5.22239	0.000214898	0.00132613
sgcE	1.85832	2.75197	0.000217107	0.00133772
nuoJ	-0.749962	7.32571	0.00021806	0.00134155
satP	1.06597	6.46692	0.000219206	0.00134655
ypdI	1.94955	2.70706	0.000220976	0.00135537
rsmH	0.522955	8.14432	0.00022325	0.00136724
dacA	-0.651196	7.78349	0.000228916	0.00139982
yqiA	0.606891	6.70664	0.000229496	0.00140125
eda	-0.665806	7.24214	0.000231791	0.00141312
nrdI	2.14421	2.1788	0.000235424	0.00143104
mtlR	0.862903	6.71007	0.000235439	0.00143104
deoD	-0.660786	9.19672	0.00024155	0.00146587
yjbJ	0.925395	5.02588	0.000242179	0.00146587
yecN	0.916531	5.01065	0.000242256	0.00146587
yqcC	0.860368	4.31909	0.000244516	0.00147733
yaiC	1.36195	3.26831	0.000246656	0.00148804
yfcE	-0.766366	5.59733	0.000256103	0.00154272
ybgE	-0.823713	6.97836	0.000258589	0.00155538
rsd	1.14877	5.02256	0.000260533	0.00156475
ycgR	-1.2397	4.50041	0.00026119	0.00156637
yehD	1.94535	3.65238	0.000265949	0.00159254
lysP	-0.895792	7.57961	0.000270157	0.00161535
umpG	-0.641454	7.24995	0.000276222	0.00164917
tpiA	-0.908177	9.44761	0.000278332	0.00165736
gfcC	1.913	2.3803	0.000278413	0.00165736
puuB	3.68497	1.25935	0.000278928	0.00165798
dtpD	1.0027	3.93712	0.000280173	0.00166293
ghrB	0.821772	6.78121	0.0002813	0.00166616
entD	2.22823	2.81464	0.000281541	0.00166616
yibG	3.23407	1.75784	0.000284053	0.00167857
ydiJ	-0.64806	6.42376	0.000285775	0.00168628
aldA	1.52133	5.78892	0.000294276	0.00173391
plsX	-0.934665	9.05611	0.000296406	0.00174163
ubiF	-0.831914	6.18751	0.000296448	0.00174163
marB	-0.907625	4.30376	0.000300225	0.00175874
yaeF	0.923535	4.4349	0.00030023	0.00175874
ynaK	1.72088	2.20857	0.000301806	0.00176541
cyoC	-0.758718	9.20431	0.000311413	0.00181897
fepG	1.28542	4.05324	0.000314159	0.00183237
cysB	-0.758641	6.63947	0.000317167	0.00184725
ndh	-0.858444	9.77056	0.000319359	0.00185734
hslU	-0.759482	9.14374	0.000321443	0.00186677
yeeJ	0.893921	5.9367	0.000322491	0.00187017
yfgM	-0.693509	7.79922	0.000325405	0.00188436
rplD	-0.667944	12.842	0.000326538	0.00188822
truD	-0.64313	7.87742	0.000329109	0.00190036
csgD	1.59313	2.25727	0.000329578	0.00190036
idnR	1.25582	4.26279	0.000330612	0.00190361
gph	-0.654921	6.87613	0.000331615	0.00190667
fklB	-0.593393	7.2235	0.000336126	0.00192986
grxD	-0.648569	7.66628	0.000340014	0.00194942
fepE	3.05918	2.55249	0.000340988	0.00195223
ilvE	0.702093	6.60039	0.000342294	0.00195693
nusB	-0.67438	8.02452	0.000344166	0.00196486
yhdN	1.20267	4.86671	0.000347775	0.00198266
artI	-0.916398	5.86459	0.000349544	0.00198965
araJ	1.0003	4.74394	0.000349985	0.00198965
exuT	1.47785	4.3991	0.000355231	0.00201664
trpE	1.89246	2.73239	0.000359156	0.00203606
yjfZ	1.11916	5.34919	0.000360021	0.0020381
rpiB	1.62711	3.92206	0.000361913	0.00204595
torZ	1.17001	3.69581	0.000363582	0.00205251
malS	1.16079	4.44348	0.00036977	0.00208453
cpxP	1.15967	7.12713	0.00037125	0.00208996
lpxH	-0.719461	7.38395	0.000376078	0.0021142
ycbX	0.647835	6.02329	0.00037692	0.00211599
rplJ	-0.695477	13.1405	0.000377721	0.00211754
hcaF	2.08875	1.8884	0.000382636	0.00214213
creD	1.12963	4.17319	0.000384376	0.00214666
gspE	1.50269	3.0157	0.000384507	0.00214666
torY	2.65088	1.66283	0.000385749	0.00215062
sufS	-1.32662	3.66821	0.000386651	0.00215268
ygiS	1.1421	5.21354	0.00039229	0.00218107
yhhJ	-1.04256	4.37313	0.000394925	0.00219238
yahM	1.60862	3.98075	0.00039541	0.00219238
ldtA	1.08649	5.70845	0.000403725	0.00223542
yehB	2.21871	3.28547	0.000406389	0.00224709
ygiL	1.4634	2.7806	0.000410689	0.00226777
yijD	0.651431	6.78544	0.000413863	0.00228217
argC	1.37947	3.66857	0.000419016	0.00230744
frmA	-0.559439	7.27979	0.000420573	0.00231286
ycjF	-1.01753	4.76216	0.000428171	0.00235145
ilvX	2.07581	2.82965	0.000430313	0.00236001
gatA	1.68466	8.75266	0.000432684	0.00236979
hslV	-0.832113	6.96796	0.000433934	0.00237343
cusC	1.80812	1.56843	0.000439377	0.00239995
ycaI	0.950991	4.54198	0.0004456	0.00242757
yfjD	-0.603491	6.89432	0.000446105	0.00242757
bhsA	1.38147	3.97241	0.000446236	0.00242757
mcbR	1.5423	3.10245	0.000450285	0.00244631
cspA	0.63199	13.0182	0.000451454	0.00244937
yaeQ	-0.783697	5.68626	0.000456268	0.00247217
yqgC	-1.04845	5.17525	0.000458412	0.00247821
yfiE	0.975746	4.19792	0.00045861	0.00247821
gspC	1.56862	2.55466	0.000459639	0.00247857
talB	-0.652071	9.70927	0.000459904	0.00247857
mpaA	0.88135	4.64683	0.000489995	0.00263723
gntU	1.15076	6.86869	0.000494613	0.00265854
ybbC	1.09669	3.46893	0.000503624	0.00270338
rcsD	0.521344	8.29448	0.000506154	0.00270979
rpmE	-0.573658	10.5614	0.000506623	0.00270979
gfcA	1.48527	3.41759	0.000506828	0.00270979
creA	0.666258	5.39238	0.000508322	0.00271419
slyX	0.792527	4.92148	0.000513578	0.00273863
yiaF	-0.62106	8.23682	0.000522801	0.00278414
yciC	-0.742018	6.10634	0.000528972	0.00281046
sanA	1.07504	5.87708	0.000529135	0.00281046
malX	1.52159	5.19287	0.000533166	0.00282816
def	-0.55286	8.2287	0.000539642	0.00285545
ydgH	-0.583178	7.0543	0.000539723	0.00285545
chiP	1.24093	4.85433	0.000540981	0.00285836
serS	-0.582399	9.45705	0.000542717	0.00286331
yceF	0.716824	5.15261	0.000543943	0.00286331
nuoH	-0.762069	8.06559	0.000544044	0.00286331
asnC	1.48988	3.44677	0.000545182	0.00286557
ycgV	0.917229	4.3796	0.000547397	0.00287348
ycjW	0.96818	3.61685	0.000553833	0.00290349
rpsG	-0.57197	12.5296	0.000564882	0.00295758
ydcC	3.33989	0.71126	0.000580758	0.00303677
cspG	1.56326	9.64582	0.000602818	0.00314805
tpx	-0.661965	8.52641	0.00060441	0.00315153
leuL	5.57446	0.372417	0.000605044	0.00315153
hdeA	-1.92476	3.64749	0.000608178	0.00316378
yjbM	1.96821	1.70454	0.000617902	0.00321023
topA	0.789283	10.137	0.000619153	0.0032126
cusB	1.86954	2.06112	0.000624446	0.00323471
napB	-1.28236	4.92409	0.000625015	0.00323471
fhuB	0.817617	6.79835	0.000630338	0.00325809
srlM	1.85848	3.21212	0.000634403	0.00327491
glnS	-0.581906	9.63318	0.000638162	0.00328722
ydfG	-0.837639	6.8426	0.000638413	0.00328722
hofQ	1.39027	2.8534	0.000644053	0.00331204
dosC	-2.88551	1.77541	0.000649229	0.00333247
elaA	1.09112	4.23019	0.000649675	0.00333247
minD	-0.755024	8.16969	0.000650861	0.00333432
cyoD	-0.806537	7.94592	0.000654555	0.003349
chbF	1.80412	2.57548	0.000656009	0.0033522
yneG	0.914668	4.80949	0.000688659	0.00351153
waaH	1.23326	4.61068	0.000688928	0.00351153
tsx	-0.71199	9.73683	0.000692876	0.00352721
nuoG	-0.735778	9.82989	0.00069705	0.00354399
fhuF	1.34494	7.20867	0.000707865	0.00359446
emrE	-1.05844	4.72812	0.000720285	0.00365294
rzpQ	5.84804	0.923311	0.000742281	0.00375977
ariR	3.15443	1.40779	0.000743905	0.00376329
yfiF	-0.537654	7.98959	0.000747089	0.00377467
yqjF	1.97485	2.58191	0.00075501	0.00380993
serA	0.898567	6.36149	0.00075726	0.00381651
ydgK	0.632717	6.20959	0.00076288	0.00384005
yfcP	2.93557	1.17823	0.000766153	0.00385173
yhhL	0.768526	4.91349	0.000770543	0.00386141
ptrB	0.706462	5.24233	0.000770605	0.00386141
yhiM	1.50395	4.6378	0.000770944	0.00386141
tdk	-0.821641	5.88204	0.000792633	0.00396513
ybaB	-0.559433	8.01996	0.000798351	0.00398879
ydeE	1.33843	3.68094	0.000804771	0.00401591
pta	-0.557675	10.6416	0.000809504	0.00403455
elfG	1.14265	3.08136	0.000810903	0.00403654
yfjM	1.73158	2.50324	0.000815866	0.00405625
yjeN	1.20411	3.58895	0.000827052	0.00410681
rbbA	-1.09585	5.58198	0.000832269	0.00412464
yjgR	0.801153	4.37509	0.000832683	0.00412464
lldP	1.40822	4.0567	0.000834119	0.0041267
yjiX	1.75372	4.78516	0.000840597	0.00415366
mutY	0.659842	6.76655	0.000852002	0.00420488
rplM	-0.713066	12.1049	0.00085724	0.00422556
ychF	-0.987028	8.52945	0.000858569	0.00422696
fnr	-0.683138	8.25488	0.000864198	0.0042495
purH	-0.934067	5.08057	0.000868405	0.004265
ybeZ	-0.557907	7.50662	0.000872402	0.00427585
intF	0.738708	6.48453	0.00087273	0.00427585
waaA	0.668487	7.28961	0.000884738	0.0043268
dapA	0.583962	8.53176	0.000885475	0.0043268
efeB	1.06519	5.02989	0.000886342	0.0043268
topB	-0.499164	8.35861	0.00089032	0.00434098
rplV	-0.551468	12.7756	0.000893668	0.00435206
umuC	0.842033	4.37348	0.000901049	0.00438272
preT	1.6919	4.28734	0.000908496	0.00441363
gshA	-0.492701	8.48305	0.000910497	0.00441804
sfmC	2.50162	1.52915	0.000915734	0.00443812
waaL	-0.750146	8.2357	0.000931991	0.00451151
fecI	1.00982	5.15673	0.000939394	0.0045419
yrfF	0.564166	6.71016	0.000950524	0.00459023
ybgJ	0.776046	5.76492	0.000969906	0.00467824
yahB	0.848782	5.07369	0.000977923	0.00471128
xylR	0.750122	5.22361	0.000980565	0.00471838
phoB	0.910946	4.01882	0.000984662	0.00473247
waaJ	-0.626638	7.2176	0.000993734	0.00477039
yhaJ	-0.659196	5.94009	0.0009962	0.00477656
rpoD	-0.751756	10.2816	0.00100624	0.004819
selB	-0.676107	7.60562	0.00101317	0.00484231
ycgN	0.70114	4.79242	0.00101351	0.00484231
yjdP	1.52797	3.95867	0.00102694	0.00490053
fetA	-1.02292	4.75678	0.00102812	0.00490053
hcaE	1.33603	3.61682	0.00103297	0.00491604
elaD	1.72559	2.42612	0.0010338	0.00491604
dinG	0.595124	7.28705	0.00103771	0.00492882
ydjN	-0.917802	5.68408	0.00106432	0.00504929
oppD	-0.723386	7.18712	0.00106791	0.00506035
artM	-0.757119	5.3311	0.00108044	0.00511377
ygiV	1.20537	3.42095	0.00108278	0.00511881
pgi	-0.780668	9.48885	0.00108804	0.00513564
mgtA	-1.39264	9.27294	0.00108888	0.00513564
pth	-0.786093	5.93285	0.00109046	0.00513713
cysN	1.05376	3.5532	0.00109907	0.00517162
holC	0.587541	6.54496	0.00111191	0.00522597
yiaC	1.26229	4.21434	0.00111797	0.00524834
mlrA	1.48285	2.54982	0.00113852	0.00533862
sdiA	0.66527	6.04813	0.00114512	0.00535721
ynbD	1.18584	3.089	0.00114513	0.00535721
yhaL	-1.31554	4.16786	0.00117779	0.00550361
yfdY	1.2421	3.08416	0.00118355	0.00552047
ispD	-0.763993	6.91531	0.00118413	0.00552047
ybfP	1.1683	3.72221	0.00118807	0.00553245
purD	-0.768544	5.27801	0.00119088	0.00553919
yhdV	-3.5594	1.32801	0.00119536	0.00555364
csiE	0.968483	4.64931	0.00120634	0.00559818
ybjG	-0.968523	4.95783	0.00120885	0.00560188
eno	-0.504433	11.5561	0.00120991	0.00560188
yiiG	1.63723	3.07512	0.00122307	0.00565633
ppiC	-0.695776	5.59154	0.00122611	0.00566393
acrB	-0.598763	10.1561	0.00124491	0.00574421
gfcB	2.01467	2.62396	0.00124992	0.00576073
ubiI	-0.594022	6.90489	0.00125903	0.00579611
degQ	0.750056	5.94794	0.00127103	0.00584472
ygjI	2.06299	2.48736	0.00129395	0.00594335
inaA	0.602579	5.9287	0.00130793	0.00600074
ydcX	1.29509	3.14617	0.00131604	0.00603113
dgoR	-1.17856	4.04899	0.001318	0.00603327
lpxD	-0.525583	9.73393	0.00132196	0.00604454
tsaB	-0.827788	6.77676	0.00132522	0.00605259
yfbR	0.833868	4.91323	0.00134143	0.00611971
ebgC	2.05587	2.46871	0.00135366	0.00616687
rplL	-0.616888	13.1015	0.00135482	0.00616687
rppH	0.559916	7.4166	0.00135698	0.00616977
trkH	0.495771	7.45081	0.0013706	0.00622467
cycA	0.773148	7.15873	0.00139325	0.00632044
artP	-0.786796	5.36678	0.00140135	0.00635006
galE	-0.882217	6.60389	0.00140777	0.00637203
yegV	1.10863	3.99607	0.00141813	0.00641173
yeeE	1.41632	4.20778	0.00146259	0.00660535
bioA	1.18637	3.20288	0.00147993	0.0066762
clpS	0.923491	6.29422	0.00149172	0.00672187
lptE	-0.534505	8.22416	0.00149835	0.00673765
mfd	-0.525717	7.78413	0.00149855	0.00673765
evgA	-0.799041	6.0821	0.00152133	0.00683247
greA	-0.851726	7.06871	0.00153911	0.00690463
yjjA	0.660657	6.06115	0.00154796	0.00693666
serC	0.666843	7.59765	0.00155528	0.00696173
alaE	1.64808	3.18628	0.00156494	0.00699721
cyaY	-0.718825	5.33204	0.00157908	0.00705266
yhjD	-1.08615	4.63747	0.00159102	0.00709814
uhpC	1.00828	4.3335	0.0015929	0.00709869
fdoH	-0.595419	9.31071	0.00160096	0.00712673
ascB	1.03385	4.20346	0.0016071	0.00714208
ydcA	0.870636	4.05686	0.00160794	0.00714208
ribB	-0.54703	8.44114	0.00161049	0.00714557
pliG	0.852648	3.90635	0.0016209	0.00718386
uspB	1.08562	3.73621	0.00168508	0.00746013
thiI	-0.735695	8.06079	0.00170561	0.0075372
yfbS	1.11213	6.44999	0.00170622	0.0075372
sgcX	1.17077	3.82685	0.00174495	0.00769987
yejG	0.835011	6.67279	0.00178378	0.00786265
hofC	1.03568	3.76617	0.00179297	0.00789452
rhsB	1.15031	3.08117	0.00179561	0.00789755
marA	-0.654793	5.58366	0.00180515	0.00793088
dcuA	0.822921	8.6653	0.00182126	0.00799299
yadC	1.05334	3.48257	0.00184347	0.00808168
lysU	-0.755058	8.606	0.00184981	0.00810068
mlaA	-0.52291	7.2259	0.00185595	0.0081188
yciB	-0.625651	6.16506	0.00186635	0.00815544
serB	0.563689	6.78938	0.0018831	0.00821455
yccS	-0.611289	7.13772	0.00188394	0.00821455
yciY	-0.858062	4.58459	0.00190206	0.0082843
pqiB	-0.586434	7.3329	0.00190404	0.0082843
yhiN	0.875894	7.25038	0.00191493	0.00832272
gatB	1.60267	7.69122	0.00192077	0.00833917
torS	0.816655	4.75931	0.00193435	0.00838909
prfB	-0.628576	9.45682	0.00194347	0.00841963
queC	-0.622493	5.97349	0.00194983	0.00843812
gspF	1.40717	3.21134	0.00195414	0.00844773
rpsJ	-0.560333	12.5739	0.00195623	0.00844773
fepD	1.19437	4.20063	0.00196298	0.00846784
bglJ	1.76929	5.49131	0.00198168	0.0085394
ompT	-0.58743	10.4274	0.00201547	0.00867574
yedA	1.03405	3.8926	0.00203835	0.0087649
yccM	1.19879	4.66706	0.00204075	0.00876588
hscA	-0.662396	8.82603	0.00204987	0.00879572
metK	-0.804337	8.08603	0.00205317	0.00880054
yehU	0.819526	6.80715	0.00208236	0.0089162
rplX	-0.546772	12.1912	0.00210212	0.00898342
gudP	2.03869	1.76552	0.0021025	0.00898342
cyoB	-0.745242	10.7054	0.0021494	0.00917409
lpxL	-0.558237	5.80391	0.00217041	0.00925402
elbB	-0.943479	5.84251	0.00219483	0.00934826
hisB	0.778153	5.65994	0.00220423	0.00937842
ybeD	-0.738942	5.41588	0.00221495	0.0094141
priB	-0.809122	10.79	0.00224178	0.00951814
yciV	-0.634554	6.20532	0.00225025	0.00954408
fadA	1.09884	4.2056	0.0022581	0.00956734
pstC	-0.814228	4.27709	0.0022616	0.00957211
acpH	0.904926	3.80408	0.00230568	0.00974848
yqgF	0.629478	6.10561	0.00231405	0.00977368
ydaM	1.12165	3.30047	0.00232331	0.00980254
rplA	-0.640732	12.9577	0.00233783	0.00985349
yraK	0.720545	4.80669	0.00234102	0.00985666
thiM	0.907565	4.77136	0.00234853	0.00987802
nudG	-1.15788	3.37643	0.00237369	0.00997345
mrcB	-0.495627	7.95195	0.00239142	0.0100375
dinQ	0.755305	6.14869	0.00240042	0.0100648
pepB	-0.484118	7.85328	0.00242147	0.0101426
kdgK	-0.623013	6.67461	0.00242784	0.0101587
iscX	-0.627018	6.3955	0.00243067	0.0101601
oppF	-0.634798	6.92104	0.00244411	0.0102057
kptA	1.19642	3.54989	0.00245001	0.0102198
ppiD	-0.462914	9.22099	0.00246836	0.0102857
csdE	0.582181	5.93718	0.00248031	0.0103248
aceA	-0.883032	6.20112	0.00252636	0.0105057
pabB	0.809644	5.33617	0.00255519	0.0106089
eutC	-0.906887	4.23463	0.00255641	0.0106089
nlpI	0.532866	11.0629	0.00257889	0.0106912
rplR	-0.547734	12.4721	0.00258194	0.0106928
yoaH	0.801354	4.0576	0.00263209	0.0108894
fecR	1.00244	5.70949	0.0026391	0.0109072
hdeB	-1.88051	3.21072	0.00264656	0.0109268
yjaZ	0.810941	5.13528	0.00266481	0.010991
nlpC	-1.07286	4.32101	0.00267603	0.011026
lpxK	-0.836703	7.13542	0.00269914	0.0110941
rplP	-0.449187	12.6978	0.00269944	0.0110941
proS	-0.580618	9.94713	0.00270078	0.0110941
yfeN	2.02229	1.95605	0.00274238	0.0112535
nuoF	-0.708004	8.91191	0.00275375	0.0112887
yedF	-1.14753	4.83855	0.00276219	0.0113118
yacG	-0.761076	5.18476	0.00277827	0.0113662
iraP	1.6769	1.76756	0.00279258	0.0114132
ydfR	2.86637	2.01821	0.00281531	0.0114854
hcaR	1.16889	3.19091	0.00281593	0.0114854
yobA	0.593543	6.32872	0.00288286	0.0117388
msbA	-0.68081	8.62286	0.00288388	0.0117388
polA	-0.543433	9.00022	0.00291335	0.0118468
dedD	-0.517085	6.7303	0.00293623	0.0119279
dcuD	0.917525	4.37756	0.00297138	0.0120585
araA	1.19586	2.71012	0.00297959	0.0120797
lpxA	-0.575164	9.20616	0.00298912	0.0121031
gpsA	-0.475677	9.29367	0.00299133	0.0121031
murI	-0.621919	6.97925	0.00304935	0.0123255
elfD	2.46936	0.990388	0.00306111	0.0123606
hrpB	-0.50895	7.00578	0.00307132	0.0123895
hybD	-0.609795	5.63363	0.00307897	0.012408
nuoB	-0.723563	8.63969	0.00311593	0.0125444
sodA	-0.570906	8.80143	0.00312521	0.0125466
nfi	-0.552143	6.08527	0.00312635	0.0125466
leuS	-0.505046	9.96372	0.00312873	0.0125466
yebY	0.556166	6.25529	0.00312889	0.0125466
insH1	-0.705916	5.94661	0.003156	0.0126428
acrA	-0.593052	8.95098	0.00316104	0.0126504
yfcC	0.692778	5.98612	0.00318315	0.0127218
yobF	-1.09378	6.56949	0.00318518	0.0127218
ydhB	0.815489	4.45846	0.00322902	0.0128842
ycaP	1.80361	2.57992	0.00327867	0.0130694
sgcC	1.42247	2.97961	0.00329512	0.0131221
yeiH	0.629407	4.70409	0.00330044	0.0131303
bamB	-0.565223	8.72504	0.00331001	0.0131554
rpoZ	-0.490171	8.18761	0.00332077	0.0131852
zraS	0.82372	5.51733	0.00334744	0.0132781
yfdC	1.51375	2.11256	0.00336585	0.013338
yhaM	-1.11298	6.50763	0.00337611	0.0133656
apaG	-0.506348	7.07161	0.00338196	0.0133702
yajC	-0.483196	8.80007	0.00338389	0.0133702
ybgK	0.860028	5.93397	0.00340081	0.0134124
mazE	0.698039	5.18132	0.00340122	0.0134124
yfaE	-0.859619	6.08345	0.00342138	0.0134788
yajQ	-0.522898	8.23016	0.00343519	0.0135055
ynjE	-1.06354	6.26991	0.00343583	0.0135055
ybiV	0.675666	5.28443	0.0034382	0.0135055
fabF	-0.557419	10.9235	0.00344186	0.0135068
hcaT	0.671514	4.81273	0.00346986	0.0136035
cusS	0.809544	5.02872	0.00354255	0.0138616
yhbY	-0.529729	8.04983	0.00354257	0.0138616
yjeM	0.582695	5.39515	0.00354849	0.0138714
fdx	-0.552783	7.02101	0.00362327	0.01415
btuR	0.643359	5.54433	0.00363265	0.014173
nanK	1.65708	4.00881	0.00364833	0.0142161
yeaK	-0.846085	5.27788	0.00365075	0.0142161
cytR	0.734505	7.91185	0.00370884	0.0144284
ihfB	-0.482696	7.70689	0.00374114	0.0145401
rob	-0.547646	7.83561	0.0037483	0.0145539
yafD	-1.07946	5.83725	0.00378727	0.0146911
rplC	-0.526001	13.2773	0.00382176	0.0148107
rnk	0.686167	5.94952	0.00385138	0.0149112
rimL	0.866223	4.33527	0.00387426	0.0149854
dsbD	-0.509246	6.34513	0.00388666	0.015019
ybdN	1.6182	1.84787	0.00394854	0.0152346
hokA	1.41978	4.96281	0.00394998	0.0152346
ycbZ	-0.473994	8.19398	0.00397152	0.015303
hemN	-0.436867	7.50488	0.0040083	0.01543
pdxJ	-0.55018	6.48564	0.00402814	0.0154913
rpsQ	-0.500687	12.4288	0.00403187	0.0154913
hemE	-0.556783	7.09732	0.00409183	0.0157067
flhD	0.607434	6.51299	0.00416473	0.0159714
hofO	2.3842	1.30872	0.0041878	0.0160446
infC	-0.48329	11.687	0.00423176	0.0161977
tqsA	0.825594	4.43422	0.00425246	0.0162401
suhB	-1.38985	8.64614	0.00425757	0.0162401
ppsR	-1.25097	2.9767	0.00425865	0.0162401
recD	-0.666191	6.04143	0.00425892	0.0162401
tatE	-0.654671	5.71216	0.00427686	0.0162932
dacC	-0.609235	5.91554	0.00428533	0.0163101
endA	0.773479	4.62228	0.00429242	0.0163217
rpsR	-0.704667	10.5364	0.0043255	0.016432
ybbO	0.632868	5.79225	0.00435932	0.016545
ykfM	1.4096	2.45878	0.00437026	0.0165709
rplE	-0.559256	13.0073	0.00439183	0.0166371
ybaY	-0.904268	4.102	0.00441321	0.0167024
lolB	0.562698	5.87248	0.00442221	0.0167208
yhgA	0.67971	4.44612	0.00442672	0.0167222
fhuE	0.8732	4.30395	0.00445016	0.0167951
yaiL	-0.592497	5.90428	0.00450713	0.0169942
yegT	1.53327	2.57693	0.00457647	0.0172396
rplW	-0.547918	12.3656	0.00461271	0.0173599
hemG	0.56798	6.23102	0.00465693	0.01751
acrZ	-0.841929	5.36656	0.00466402	0.0175204
nuoA	-0.640159	7.49623	0.00468064	0.0175665
parE	0.629353	8.70697	0.00470224	0.0176312
rfbB	-0.982944	9.02845	0.00473243	0.017728
lldD	1.27975	3.90041	0.00476196	0.0178221
ftsX	-0.450657	7.68204	0.00476841	0.0178297
ycgJ	0.578607	5.00286	0.00479236	0.0179027
envZ	-0.451451	7.25939	0.00483238	0.0180355
rpsS	-0.427049	12.0527	0.00485669	0.0181095
yfaY	-0.626195	6.30344	0.00493686	0.0183915
yqhG	1.01673	3.53181	0.00495174	0.01843
ycaQ	0.675221	5.52239	0.0050108	0.0186326
ybcI	0.879896	4.30687	0.00504776	0.0187528
kdgR	-0.465932	6.96477	0.00511079	0.0189695
yafK	0.589467	6.50489	0.00517264	0.0191815
baeR	-0.735915	5.08901	0.00521303	0.0193135
abgT	1.23456	2.43636	0.00522615	0.0193444
sieB	2.69443	2.17781	0.00524585	0.0193996
ybcW	1.22889	2.91422	0.00528012	0.0195085
phoR	0.707488	4.10437	0.00532441	0.0196541
xanP	-0.912993	3.97724	0.00533166	0.0196629
yjgL	0.812237	4.28427	0.00541743	0.019961
glnE	0.422937	7.55524	0.00544717	0.0200116
yqhH	1.01483	3.1586	0.00544747	0.0200116
yfgI	1.03474	3.68457	0.00544779	0.0200116
mliC	1.33173	2.60925	0.00545097	0.0200116
yhhT	1.06056	3.23414	0.00547592	0.020085
pepA	0.441346	8.79188	0.00548264	0.0200914
recR	-0.440044	7.85998	0.00551431	0.0201892
yedQ	0.667104	5.15234	0.00552245	0.0202007
bacA	0.542202	6.54366	0.00553922	0.0202415
intZ	0.550212	6.59312	0.00554398	0.0202415
tolB	-0.420937	8.97785	0.00554864	0.0202415
pgm	-0.44536	9.29537	0.00557735	0.0203279
lon	-0.471107	10.1147	0.00558372	0.0203328
adhE	-1.04628	10.3933	0.0055921	0.0203415
ybaA	1.34193	4.70059	0.00559618	0.0203415
ubiD	-0.462721	8.80649	0.00560786	0.0203657
rdgC	-0.513573	6.45414	0.00561946	0.0203894
yrbL	-0.441762	8.28977	0.00571909	0.0207207
copA	0.641833	5.98845	0.005721	0.0207207
cspH	1.09113	3.63673	0.0057293	0.0207321
gatD	1.82295	6.12866	0.00575329	0.0208004
rpsF	-0.691026	11.2971	0.00576449	0.0208222
fecE	0.623525	6.94657	0.00578078	0.0208529
bcr	0.620336	7.03009	0.0057833	0.0208529
yjhB	1.04235	3.20763	0.00580701	0.0209197
rspA	1.65972	2.15126	0.00581392	0.020926
rpsH	-0.577578	12.6697	0.00582796	0.020946
hscB	-0.680521	6.70805	0.00582985	0.020946
yidJ	1.31408	2.92939	0.00589093	0.0211466
smtA	-0.446376	7.36142	0.00593214	0.0212757
yggR	1.33221	2.76917	0.00593799	0.0212778
gpp	0.490477	8.72724	0.00594944	0.0213
mukB	-0.447021	10.3044	0.00596163	0.0213247
chbC	0.918967	3.92644	0.005975	0.0213536
appA	1.39419	2.96873	0.00598934	0.021386
trmD	-0.483594	12.4608	0.00600299	0.0213995
insJ	1.30905	5.44937	0.00600486	0.0213995
yccT	1.52887	1.98025	0.00600901	0.0213995
metG	-0.626156	9.03247	0.00611958	0.0217741
purF	-0.588677	6.18861	0.00613148	0.0217972
gltX	-0.595221	9.64523	0.00614138	0.0218132
rbsR	0.897144	7.13782	0.00617865	0.021914
dtpA	-0.722832	8.944	0.00618059	0.021914
ulaF	1.18081	2.82247	0.00622535	0.0220533
yaiA	0.645537	5.07943	0.00629177	0.0222691
ldtB	-0.710964	7.44509	0.00632911	0.0223817
higB	0.960036	3.96705	0.0064022	0.0226203
glrK	0.556207	5.58923	0.00642575	0.0226837
wecG	-0.508812	6.06515	0.00645399	0.0227636
pssA	-0.487226	8.23089	0.00646318	0.0227761
tolA	-0.605316	7.32493	0.0065052	0.0229042
ubiJ	-0.51522	7.25122	0.00655392	0.0230557
nagK	-0.50558	6.5225	0.00662266	0.0232772
uidA	1.94586	3.01688	0.00669242	0.023498
yagM	1.21937	2.41446	0.00669709	0.023498
mlaD	-0.451331	7.23561	0.0067626	0.0237016
chpS	0.851603	3.68246	0.00676687	0.0237016
yqjI	-0.654777	5.05771	0.00680164	0.0238028
yqiB	0.559581	5.67763	0.00683986	0.0239158
sodB	-0.496216	9.37624	0.00688367	0.0240482
dsdX	1.87847	5.31799	0.00694376	0.0242372
ttdA	1.69256	5.6457	0.00700477	0.0244291
yciQ	0.726109	5.3138	0.00712024	0.0248103
ttdT	0.701315	5.48517	0.007173	0.0249727
yecM	-0.754224	4.08571	0.00724495	0.0251864
pspA	-0.53071	5.55045	0.00724988	0.0251864
preA	1.41815	4.2671	0.00725309	0.0251864
greB	0.749491	4.98347	0.00726071	0.0251912
yggM	1.17067	4.64702	0.00732195	0.0253819
yaeP	-0.905925	5.15369	0.00738792	0.0255886
modC	-0.626096	5.99021	0.00740589	0.025629
yedZ	1.58915	2.37182	0.00742123	0.0256601
nuoC	-0.607382	9.46107	0.00744754	0.025729
lpxP	0.698056	6.62753	0.00745998	0.0257436
truA	-0.43313	7.01642	0.0074645	0.0257436
hyfG	1.20369	3.12517	0.00751809	0.0259063
ydjE	1.07591	3.50753	0.00754196	0.0259665
cstA	1.06382	5.76611	0.00760449	0.0261594
rpmA	-0.617408	11.3428	0.00768593	0.0264101
cyoE	-0.574633	9.47835	0.00769043	0.0264101
fic	0.840691	4.39211	0.00771322	0.0264659
wecC	-0.670847	8.26643	0.00774241	0.0265435
hinT	-0.564026	6.44545	0.00778453	0.0266653
pgrR	0.722884	4.35117	0.00782115	0.0267681
wcaM	0.928762	3.5575	0.00785724	0.0268688
eutK	-0.975628	3.43648	0.00790518	0.0270099
yaiE	0.745837	5.15074	0.00797854	0.0272375
map	-0.441843	8.8313	0.0080012	0.0272919
uup	-0.647016	8.7234	0.00801364	0.0273045
yfeW	0.80409	5.55374	0.00801841	0.0273045
mlaB	-0.464829	6.91836	0.00812738	0.0276523
modF	0.576938	6.26753	0.00813603	0.0276584
sfsA	0.70055	6.54203	0.008174	0.0277641
grxC	-0.400639	7.29117	0.00820699	0.0278528
rnhA	-0.555957	5.40469	0.00823306	0.0279178
yciE	1.25485	2.40265	0.0083459	0.0282767
rplK	-0.536236	12.1905	0.00836845	0.0283294
ybcJ	-0.554429	5.44916	0.00847059	0.0286511
yfeX	-0.652125	8.05993	0.00858791	0.0290237
pmbA	-0.569083	7.60486	0.00859755	0.029032
hofM	1.51371	2.35177	0.00868667	0.0293085
yrfG	0.571577	6.85383	0.00879179	0.0296384
yhcH	1.24895	4.17945	0.00883337	0.0297537
fruA	-0.841358	10.4639	0.00885975	0.0298177
entF	0.783671	5.22052	0.0089594	0.030128
thyA	-0.527245	7.13365	0.00908168	0.0305138
deoB	-0.517814	9.60759	0.00915865	0.0307469
atpB	-0.521376	9.64727	0.00916874	0.0307552
phoU	-0.698308	5.78325	0.00918619	0.0307882
mdtH	1.48	2.55371	0.00921239	0.03084
wecA	0.402361	8.38116	0.00921689	0.03084
gudX	1.04034	2.6436	0.00926627	0.0309795
nudI	-1.0835	2.88734	0.00930863	0.0310954
rpmJ	-0.393129	11.2768	0.00934925	0.0312054
rtn	0.710002	5.7861	0.009367	0.0312388
yagN	0.644388	5.1723	0.00948099	0.0315929
yidC	-0.858411	10.8665	0.00958219	0.0318848
yjfM	5.1031	0.922706	0.00959057	0.0318848
mutL	-0.491148	8.1264	0.00959735	0.0318848
bcp	0.489286	7.73595	0.00960013	0.0318848
kbl	-0.452463	8.51442	0.00960925	0.0318888
solA	-0.547002	6.0644	0.00980548	0.0325133
ppsA	-0.633796	4.66631	0.00988739	0.0327581
hybF	-0.910985	3.78178	0.00991305	0.0328115
smg	0.686801	7.36301	0.00991977	0.0328115
yciT	-0.584284	5.73089	0.00994428	0.0328657
ydhY	1.92834	1.85659	0.0100186	0.0330843
seqA	-0.397656	8.28217	0.0100275	0.0330867
gss	-0.537148	6.71947	0.0101052	0.0333158
malY	0.788621	5.05965	0.010219	0.0336637
fimG	-1.35451	2.5626	0.0102442	0.0337191
fieF	-0.574452	6.64255	0.0102949	0.0338585
nadE	0.617225	7.26668	0.0103266	0.0339143
yjcF	1.74997	1.66915	0.0103287	0.0339143
tdh	-0.492513	8.68655	0.0104015	0.0341258
tusA	0.665628	4.61896	0.0104256	0.0341772
ygaU	-0.776846	4.33579	0.0104822	0.0343348
cbl	1.21584	4.29833	0.0105023	0.0343728
fruB	-0.805439	10.5415	0.0105222	0.0344099
yecC	0.564289	5.00464	0.0105631	0.0345157
epmB	0.457778	7.05557	0.0106082	0.0346353
purK	-0.717214	5.5276	0.0106228	0.0346549
csgC	-1.13796	2.79996	0.0106572	0.0347392
uhpB	1.19066	5.04725	0.010747	0.0350036
galR	0.654422	6.36298	0.0108865	0.0354132
ygiW	1.03367	3.39144	0.0108903	0.0354132
ydbD	1.26452	2.52227	0.0109515	0.0355727
yihL	1.32704	6.17092	0.0109569	0.0355727
yijE	1.04685	5.0225	0.0110622	0.0358854
yjeO	0.868481	4.24833	0.0111263	0.0360644
entS	1.22821	4.89672	0.0111962	0.0362619
fusA	-0.375166	14.9021	0.0112385	0.0363411
selA	-0.680018	7.38233	0.0112444	0.0363411
ispF	-0.586831	6.76661	0.0112476	0.0363411
mukF	-0.401455	8.30285	0.0113249	0.0365433
fdhD	0.525608	5.54819	0.0113282	0.0365433
narI	-1.27942	6.12683	0.011352	0.0365909
nrfG	1.34118	2.1585	0.0113662	0.0366074
actP	1.32271	2.87869	0.0113786	0.0366182
pflA	-0.637899	6.27826	0.0114506	0.0368206
phoE	1.71008	1.94515	0.0115478	0.0371036
emrA	-0.803017	6.16909	0.0117663	0.0377755
secB	-0.485082	9.00385	0.0118232	0.0379147
xylH	1.40705	2.54085	0.0118296	0.0379147
yraI	2.0013	1.21264	0.0118378	0.0379147
rlmJ	-0.462203	7.00924	0.0119027	0.0380924
yqhA	-0.495329	5.79783	0.0119611	0.0382489
yfiN	0.631741	5.97826	0.0120006	0.038345
yfiL	1.34176	2.1407	0.0120234	0.0383875
puuC	1.70407	1.71405	0.0121162	0.0386533
glcB	-0.654538	4.73926	0.0121714	0.0387988
gpt	-0.790471	6.46297	0.0121873	0.0388189
yhfZ	0.698038	5.26876	0.0122404	0.0389331
sbp	0.935761	4.8342	0.0122425	0.0389331
mltF	0.638508	6.2317	0.0122537	0.0389381
ybiI	1.9828	2.20033	0.0124023	0.0393796
rraB	-0.424009	8.0106	0.0124187	0.0394006
ykgJ	1.14161	2.59423	0.0125275	0.0397147
sdaB	-0.618106	10.6591	0.012552	0.0397259
ftsL	0.40609	6.59032	0.0125581	0.0397259
yciK	0.634275	5.46662	0.0125614	0.0397259
yneK	1.69133	1.35958	0.0125704	0.0397259
cadB	2.00163	1.47397	0.0125926	0.039765
cyoA	-0.66248	9.88097	0.0127127	0.040113
hchA	-0.700134	4.20851	0.0127727	0.0402708
prpR	2.98417	1.52929	0.0129541	0.040811
polB	-0.544555	6.50203	0.0129978	0.0409167
pspF	0.814707	4.06028	0.0130253	0.0409714
pgl	-0.614875	6.54494	0.0131236	0.0412487
rffG	-0.616326	8.02029	0.013218	0.041513
lipB	-0.49305	6.20553	0.0132572	0.0416036
rlmH	-0.55459	7.20069	0.0133036	0.0417125
rluF	-0.511832	6.22289	0.0133125	0.0417125
yheU	0.736931	4.03662	0.0134522	0.0421177
yeaY	-0.667824	5.92986	0.013511	0.0422689
potA	-0.77443	8.42001	0.0135381	0.042321
yfhR	0.993183	4.14134	0.0135782	0.0424135
mcrA	0.666951	4.41383	0.0136305	0.0425441
idnT	0.917199	3.57665	0.0136971	0.0427188
tag	0.748886	4.68299	0.0138376	0.0431236
cadC	0.681043	5.31075	0.0138482	0.0431236
narQ	0.587621	5.27284	0.0138658	0.0431358
yjgN	1.10856	2.88804	0.0138735	0.0431358
ompN	1.43049	1.78436	0.0138963	0.0431735
gshB	0.411325	7.57813	0.0139341	0.0432578
cbeA	4.98025	1.00928	0.013962	0.0432944
pflB	-0.685679	12.3058	0.0139673	0.0432944
aroC	-0.369103	7.28682	0.0140178	0.0434175
ynfL	1.16675	2.79194	0.0141081	0.0436638
glgA	-0.473709	5.49823	0.0142619	0.044106
yecE	0.621465	4.68775	0.0143342	0.0442957
ybjL	-0.519785	6.11446	0.0143638	0.0443532
hofB	0.754931	3.92609	0.0144574	0.0445738
sufD	-0.748021	3.80019	0.0144574	0.0445738
ymdB	-0.726669	4.09026	0.0144762	0.0445738
yejF	0.543506	6.62864	0.0144793	0.0445738
metH	0.529335	7.38497	0.0145232	0.0446618
mreB	-0.492889	8.9746	0.01453	0.0446618
yggC	0.510386	5.57598	0.0145495	0.0446878
yfhL	0.872949	4.97165	0.0146994	0.045114
uraA	-0.713191	6.46231	0.0147545	0.0452485
nepI	0.605615	4.7219	0.014887	0.0456204
yjdC	-0.624308	5.30397	0.0149169	0.0456773
rpmB	-0.49216	11.0769	0.0150882	0.0461668
rcsF	0.443581	5.94462	0.0151831	0.0463957
pheP	0.637088	7.10061	0.0151859	0.0463957
uxaA	0.877572	5.26269	0.0152864	0.0466673
ptsG	-0.505112	10.7013	0.0153418	0.0468013
ftsK	-0.358714	9.33222	0.0154838	0.0471975
ygjJ	2.45357	1.57664	0.0155044	0.0471975
ytfL	0.571344	5.9844	0.0155067	0.0471975
dapE	-0.416568	7.16923	0.0155661	0.0473426
ulaR	-0.56681	4.94983	0.0155943	0.0473925
wecD	-0.559079	6.76034	0.0156617	0.0475526
yqhD	-0.653308	7.20783	0.0156747	0.0475526
frwD	1.68983	2.17611	0.0156823	0.0475526
creC	0.490263	5.09842	0.0156979	0.0475643
aroL	0.523298	6.1337	0.0158225	0.0479061
ppiA	-0.636624	6.47711	0.0158496	0.0479326
uxaC	0.99982	5.35427	0.015855	0.0479326
glpC	1.34394	8.55131	0.0158969	0.0480234
gspO	0.827461	3.63659	0.016004	0.0483109
rimK	-0.466653	6.67674	0.0160345	0.0483667
ycbV	1.55284	1.75611	0.0160526	0.0483854
ttdB	1.76981	4.38797	0.0163642	0.0492878
sucB	-0.562453	7.86508	0.0163952	0.0493443
potB	-0.899287	7.62106	0.0164979	0.0495903
ydhX	1.64499	1.86369	0.0165015	0.0495903
wecE	-0.417148	7.33401	0.0165776	0.0497819
yqeB	1.2535	3.89518	0.0166778	0.0500457
ilvA	0.551088	6.32443	0.0167371	0.0501864
asnS	-0.490252	9.56158	0.016874	0.0505252
ygbT	0.921187	3.21612	0.0168751	0.0505252
carB	0.465648	7.38436	0.0169126	0.0506002
gadC	1.53777	2.42849	0.0169657	0.0507215
syd	0.457257	5.57157	0.0169857	0.0507436
phoH	1.23764	2.56007	0.0170641	0.0509325
yeeY	0.722609	5.12341	0.0170741	0.0509325
ssuB	1.07894	3.5193	0.0171007	0.0509743
yfhM	0.471367	7.61089	0.0172203	0.051293
hipA	-0.788535	4.84976	0.017298	0.0514779
ftsE	-0.370074	7.4459	0.0173088	0.0514779
glnG	-0.452424	6.04083	0.0173206	0.0514779
ychN	-0.691665	5.19299	0.0173568	0.0515381
cpdA	0.403641	7.3533	0.0173664	0.0515381
ykfB	-0.808333	4.12376	0.0174492	0.0517207
fucK	-0.95514	3.89511	0.0174535	0.0517207
zapA	0.419221	8.10056	0.017531	0.0519124
waaB	-0.484706	7.22094	0.0175857	0.0520361
ribE	-0.411867	8.09911	0.0176977	0.0523291
aceB	-0.712732	6.72935	0.0179157	0.052935
mocA	-1.53276	2.90298	0.0179929	0.0531245
fkpB	0.492184	6.73194	0.0180425	0.0532319
mscL	-0.437772	6.35077	0.0180727	0.0532822
trpR	-0.643383	4.9089	0.0183708	0.0541215
udk	-0.685634	6.87952	0.0184613	0.0543485
ydjL	1.25631	3.06739	0.0185436	0.0545129
hemA	-0.376403	8.07686	0.0185441	0.0545129
osmC	-1.33737	3.17792	0.0186745	0.0548562
dadX	0.964866	5.2229	0.0187304	0.0549806
sgcR	0.940402	2.97026	0.0188578	0.0552745
yjbH	1.29607	2.38101	0.0188579	0.0552745
nusG	-0.515391	9.58869	0.0188812	0.0553028
hflD	-0.691082	7.18491	0.0189358	0.0554224
ompL	1.90622	1.75199	0.0189579	0.0554469
rsuA	0.494849	6.64822	0.0189834	0.0554814
yjhX	0.709878	3.99145	0.0190948	0.0557667
cybB	0.54483	5.92113	0.0192716	0.0562425
srmB	-0.641099	7.74946	0.0193102	0.0563145
dsbG	0.517479	5.30175	0.0194919	0.0568035
yeiW	0.872074	3.20038	0.0196243	0.0571481
yihD	-0.695579	5.34542	0.0196584	0.0572061
usg	-0.440136	7.30858	0.0196915	0.057261
yiaJ	-0.602864	4.22072	0.0197074	0.0572663
recX	0.815881	4.18606	0.019791	0.0574678
ybjE	0.725204	3.88348	0.019873	0.0576645
ydiP	-1.6961	2.01954	0.019948	0.0578407
ompR	-0.682775	6.83204	0.0200197	0.058007
wzc	1.38347	1.60974	0.0201093	0.0582248
aaeB	0.74374	3.99689	0.0204106	0.0590549
yhhS	0.529709	5.69017	0.0204273	0.0590608
yfgF	0.84569	4.5186	0.0204991	0.0592262
pcm	-0.383043	6.9273	0.0205924	0.0593857
lpxB	-0.427427	8.08773	0.0205925	0.0593857
yajG	-0.387319	7.01952	0.0205984	0.0593857
fumC	0.942026	4.39486	0.0206273	0.0594267
ybbN	-0.41805	6.91302	0.0207741	0.0598068
cedA	-1.11493	2.53573	0.0209583	0.0602521
yjbQ	0.634032	5.50389	0.020965	0.0602521
purM	-0.632868	4.57829	0.0210056	0.0602521
ugpQ	-0.703066	4.82912	0.0210221	0.0602521
yjdM	-0.659353	4.82046	0.0210237	0.0602521
cdaR	0.800678	4.92711	0.0210256	0.0602521
djlA	-0.459603	6.03606	0.0210331	0.0602521
sapB	-0.550292	5.50951	0.0211456	0.0605316
yffQ	-1.97223	1.19262	0.0212952	0.0609165
yfbU	0.650359	6.4915	0.0213968	0.0611639
yheT	0.561067	6.47474	0.0214621	0.0613074
yheV	1.00594	3.10525	0.0216366	0.0617622
agaS	1.38478	2.19798	0.0216916	0.0618753
ulaD	0.930645	2.85772	0.0220066	0.0627296
ybiX	1.14074	3.47692	0.0221017	0.0629564
gmk	-0.35578	8.63973	0.0221433	0.0630302
hsdR	-0.567476	8.77779	0.0221588	0.0630302
trmI	0.60396	7.08572	0.02219	0.0630424
wecF	-0.503904	6.73158	0.0221943	0.0630424
tcdA	-0.495755	6.47241	0.0222287	0.0630726
gfcD	0.615858	4.04148	0.0222361	0.0630726
galP	0.91492	7.13401	0.0222746	0.0631375
yjjZ	-0.954871	5.94584	0.0223173	0.063214
plsY	0.532759	5.72766	0.022362	0.0632965
yfcL	-0.50273	5.85363	0.0223863	0.0633208
rpsN	-0.506452	12.8053	0.0224549	0.0634704
gatZ	1.06746	10.5069	0.0225931	0.0638165
rhsC	0.714353	3.81004	0.0227521	0.0642207
yahK	-0.798451	3.33889	0.0227683	0.0642215
proA	-0.342625	7.95244	0.0227979	0.0642603
minC	-0.3846	7.28191	0.0233945	0.0658959
ytfI	1.05066	2.79705	0.0234715	0.0660666
glcG	-1.14481	2.84979	0.023585	0.0663399
yqaA	-0.50741	5.48906	0.0236646	0.0665176
pfkA	-0.781841	9.74821	0.0238756	0.0670641
ugpC	-0.915821	3.41137	0.0239278	0.067164
chaC	0.831899	3.76183	0.0239648	0.0672211
mazF	0.446223	5.8727	0.0241093	0.0675797
mgtL	-0.683797	4.6891	0.0241644	0.0676524
ulaC	1.43749	1.91858	0.0241687	0.0676524
dapB	-0.476602	6.60073	0.024279	0.067914
nagZ	-0.442142	7.08282	0.0244385	0.0682754
sseB	-0.416278	7.03186	0.024449	0.0682754
xerC	0.464014	7.40965	0.0244589	0.0682754
astB	1.81728	1.81492	0.0244842	0.0682989
mntR	0.533684	5.54446	0.0246232	0.0686047
ybgO	0.996133	2.95977	0.0246278	0.0686047
gltF	-0.638099	4.02498	0.0246594	0.0686456
hyfB	1.35312	2.35216	0.024736	0.0688112
hcaD	1.02153	2.36179	0.0248835	0.069174
soxR	-1.13235	2.90764	0.0250009	0.0694526
ulaE	0.950601	2.94184	0.0251648	0.06986
ybbJ	-0.709605	4.12461	0.0253468	0.070317
sgcB	2.00377	1.28078	0.0254814	0.0706417
csgF	4.76518	0.677818	0.0255904	0.0708954
ansA	-0.485784	6.8649	0.0257299	0.071233
ompG	1.92313	1.06144	0.0258143	0.0713974
[truncated: 2,581 more rows]

## Sheet: cpxA
genes	logFC	logCPM	PValue	FDR
[truncated: 4,042 more rows]

## Sheet: cyaA
genes	logFC	logCPM	PValue	FDR
[truncated: 4,042 more rows]

[truncated: 1 more sheets: rpoD]
